# Supplementary material for: Crystal structure of 7-isopropyl-1,4a,N-trimethyl-1,2,3,4,4a,4b,5,6,7,8,10,10a-dodeca­hydro­phenanthrene-1-carb­ox­amide
Source: Acta Crystallogr E Crystallogr Commun. 2015 Sep 26;71(Pt 10):o801–2. doi: 10.1107/S2056989015017648 (PMC4647402; doi:10.1107/S2056989015017648)
Supplement: Supplementary file 1 [file e-71-0o801-sup1.cif]

##############################################################################
#                                                                            #
# This CIF contains the data in a paper accepted for publication in          #
# Acta Crystallographica Section E. It conforms to the requirements of       #
# Notes for Authors for Acta Crystallographica Section E, and has been       #
# peer reviewed under the auspices of the IUCr Commission on Journals.       #
#                                                                            #
# Full details of the Crystallographic Information File format               #
# are given in the paper "The Crystallographic Information File (CIF):       #
# a New Standard Archive File for Crystallography" by S. R. Hall, F. H.      #
# Allen and I. D. Brown [Acta Cryst. (1991), A47, 655-685].                  #
#                                                                            #
# The current version of the core CIF dictionary is obtainable from          #
# ftp://ftp.iucr.org/pub/cif_core.dic.                                       #
#                                                                            #
# Software is freely available for graphical display of the structure(s)     #
# in this CIF. For information consult the CIF software page                 #
# http://www.iucr.org/resources/cif/software.                                #
#                                                                            #
# This file may be used for bona fide research purposes within the           #
# scientific community so long as proper attribution is given to the journal # 
# article from which it was obtained.                                        #
#                                                                            #
##############################################################################
data_I
_audit_creation_method     SHELXL-97
_chemical_name_systematic
;\
7-Isopropyl-1,4a,<i>N</i>-trimethyl-1,2,3,4,4a,4b,5,6,7,8,10,10a-\
dodecahydrophenanthrene-1-carboxamide
;
_chemical_name_common     ?
_chemical_formula_moiety     'C26 H37 N O'
_chemical_formula_sum     'C26 H37 N O'
_chemical_formula_iupac     'C26 H37 N O'
_chemical_formula_weight     379.57
_chemical_melting_point     ?
_symmetry_cell_setting     orthorhombic
_symmetry_space_group_name_H-M     'P 21 21 21'
_space_group_name_Hall     ' P 2ac 2ab '
loop_
    _symmetry_equiv_pos_as_xyz
    'x, y, z'
    '-x+1/2, -y, z+1/2'
    '-x, y+1/2, -z+1/2'
    'x+1/2, -y+1/2, -z'
_cell_length_a     26.223(5)
_cell_length_b     5.9230(12)
_cell_length_c     14.493(3)
_cell_angle_alpha     90.00
_cell_angle_beta     90.00
_cell_angle_gamma     90.00
_cell_volume     2251.0(8)
_cell_formula_units_Z     4
_cell_measurement_reflns_used     25
_cell_measurement_theta_min     9
_cell_measurement_theta_max     13
_cell_measurement_temperature     293(2)
_exptl_crystal_description     block
_exptl_crystal_colour     white
_exptl_crystal_size_max     0.20
_exptl_crystal_size_mid     0.20
_exptl_crystal_size_min     0.10
_exptl_crystal_density_diffrn     1.120
_exptl_crystal_density_meas     ?
_exptl_crystal_density_method     'not measured'
_exptl_crystal_F_000     832
_exptl_absorpt_coefficient_mu     0.066
_exptl_absorpt_correction_type     psi-scan
_exptl_absorpt_process_details
;
(CAD-4 Software; Enraf--Nonius, 1985)
;
_exptl_absorpt_correction_T_min     0.9868
_exptl_absorpt_correction_T_max     0.9934
_exptl_special_details     ?
_diffrn_ambient_temperature     293(2)
_diffrn_radiation_type     MoK\a
_diffrn_radiation_wavelength     0.71073
_diffrn_radiation_source     'fine-focus sealed tube'
_diffrn_radiation_monochromator     graphite
_diffrn_measurement_device_type     'Enraf--Nonius CAD-4'
_diffrn_measurement_method     \w/2\q
_diffrn_detector_area_resol_mean     ?
_diffrn_reflns_number     4707
_diffrn_reflns_av_R_equivalents     0.0993
_diffrn_reflns_av_sigmaI/netI     0.1118
_diffrn_reflns_theta_min     1.55
_diffrn_reflns_theta_max     25.41
_diffrn_reflns_theta_full     25.41
_diffrn_measured_fraction_theta_max     0.997
_diffrn_measured_fraction_theta_full     0.997
_diffrn_reflns_limit_h_min     -31
_diffrn_reflns_limit_h_max     31
_diffrn_reflns_limit_k_min     0
_diffrn_reflns_limit_k_max     7
_diffrn_reflns_limit_l_min     0
_diffrn_reflns_limit_l_max     17
_diffrn_standards_number     3
_diffrn_standards_interval_count     200
_diffrn_standards_interval_time     2
_diffrn_standards_decay_%     1
_refine_special_details
;
Refinement of <i>F</i>^2^ against ALL reflections. The weighted <i>R</i>-factor
<i>wR</i> and goodness of fit <i>S</i> are based on <i>F</i>^2^, conventional
<i>R</i>-factors <i>R</i> are based on <i>F</i>, with <i>F</i> set to zero for
negative <i>F</i>^2^. The threshold expression of <i>F</i>^2^ >
\s(<i>F</i>^2^) is used only for calculating <i>R</i>-factors(gt) <i>etc</i>.
and is not relevant to the choice of reflections for refinement.
<i>R</i>-factors based on <i>F</i>^2^ are statistically about twice as large
as those based on <i>F</i>, and <i>R</i>- factors based on ALL data will be
even larger.
;
_reflns_number_total     4122
_reflns_number_gt     2080
_reflns_threshold_expression     I>2\s(I)
_refine_ls_structure_factor_coef     Fsqd
_refine_ls_matrix_type     full
_refine_ls_R_factor_all     0.1702
_refine_ls_R_factor_gt     0.0785
_refine_ls_wR_factor_gt     0.1473
_refine_ls_wR_factor_ref     0.1929
_refine_ls_goodness_of_fit_ref     1.006
_refine_ls_restrained_S_all     1.006
_refine_ls_number_reflns     4122
_refine_ls_number_parameters     254
_refine_ls_number_restraints     0
_refine_ls_hydrogen_treatment     constr
_refine_ls_weighting_scheme     calc
_refine_ls_weighting_details
         'calc w=1/[\s^2^(Fo^2^)+(0.0400P)^2^+2.3000P] where P=(Fo^2^+2Fc^2^)/3'
_atom_sites_solution_hydrogens     geom
_atom_sites_solution_primary     direct
_atom_sites_solution_secondary     difmap
_refine_ls_shift/su_max     0.000
_refine_ls_shift/su_mean     0.000
_refine_diff_density_max     0.207
_refine_diff_density_min     -0.300
_refine_ls_extinction_method     none
_refine_ls_extinction_coef     ?
_refine_ls_abs_structure_details     nd
_refine_ls_abs_structure_Flack     ?
loop_
    _atom_type_symbol
    _atom_type_description
    _atom_type_scat_dispersion_real
    _atom_type_scat_dispersion_imag
    _atom_type_scat_source
    'C' 'C' 0.0033 0.0016
                         'International Tables Vol C Tables 4.2.6.8 and 6.1.1.4'
    'H' 'H' 0.0000 0.0000
                         'International Tables Vol C Tables 4.2.6.8 and 6.1.1.4'
    'N' 'N' 0.0061 0.0033
                         'International Tables Vol C Tables 4.2.6.8 and 6.1.1.4'
    'O' 'O' 0.0106 0.0060
                         'International Tables Vol C Tables 4.2.6.8 and 6.1.1.4'
_computing_data_collection
;
CAD-4 Software (Enraf--Nonius, 1985)
;
_computing_cell_refinement
;
CAD-4 Software (Enraf--Nonius, 1985)
;
_computing_data_reduction
;
XCAD4 (Harms & Wocadlo, 1995)
;
_computing_structure_solution
;
SHELXS97 (Sheldrick, 2008)
;
_computing_structure_refinement
;
SHELXL97 (Sheldrick, 2008)
;
_computing_molecular_graphics
;
ORTEP-3 for Windows (Farrugia, 2012)
;
_computing_publication_material
;
SHELXL97 (Sheldrick, 2008)
;
loop_
    _atom_site_type_symbol
    _atom_site_label
    _atom_site_fract_x
    _atom_site_fract_y
    _atom_site_fract_z
    _atom_site_U_iso_or_equiv
    _atom_site_adp_type
    _atom_site_calc_flag
    _atom_site_refinement_flags
    _atom_site_occupancy
    _atom_site_symmetry_multiplicity
    _atom_site_disorder_assembly
    _atom_site_disorder_group
    N N 0.04603(15) 0.2213(8) 0.1116(3) 0.0541(12) Uani d . 1 1 . .
    H H0A 0.0340 0.3561 0.1081 0.065 Uiso calc R 1 1 . .
    O O 0.02279(14) -0.1458(7) 0.1135(3) 0.0712(12) Uani d . 1 1 . .
    C C1 -0.04586(18) 0.1222(9) 0.0953(3) 0.0443(13) Uani d . 1 1 . .
    C C2 -0.07609(18) 0.0042(11) 0.1719(3) 0.0547(15) Uani d . 1 1 . .
    H H2A -0.0656 -0.1526 0.1756 0.066 Uiso calc R 1 1 . .
    H H2B -0.0685 0.0752 0.2306 0.066 Uiso calc R 1 1 . .
    C C3 -0.13357(19) 0.0159(10) 0.1540(3) 0.0534(15) Uani d . 1 1 . .
    H H3A -0.1514 -0.0652 0.2025 0.064 Uiso calc R 1 1 . .
    H H3B -0.1445 0.1723 0.1562 0.064 Uiso calc R 1 1 . .
    C C4 -0.14786(18) -0.0847(9) 0.0608(3) 0.0444(13) Uani d . 1 1 . .
    H H4A -0.1844 -0.0719 0.0520 0.053 Uiso calc R 1 1 . .
    H H4B -0.1392 -0.2439 0.0603 0.053 Uiso calc R 1 1 . .
    C C5 -0.12012(18) 0.0350(9) -0.0201(3) 0.0373(12) Uani d . 1 1 . .
    C C6 -0.12908(18) -0.1043(9) -0.1095(3) 0.0444(13) Uani d . 1 1 . .
    C C7 -0.18354(18) -0.1681(10) -0.1295(3) 0.0515(15) Uani d . 1 1 . .
    H H7A -0.2058 -0.0466 -0.1096 0.062 Uiso calc R 1 1 . .
    H H7B -0.1922 -0.3016 -0.0941 0.062 Uiso calc R 1 1 . .
    C C8 -0.1931(2) -0.2149(12) -0.2312(4) 0.0659(18) Uani d . 1 1 . .
    H H8A -0.2269 -0.2785 -0.2388 0.079 Uiso calc R 1 1 . .
    H H8B -0.1917 -0.0742 -0.2653 0.079 Uiso calc R 1 1 . .
    C C9 -0.1547(2) -0.3739(12) -0.2690(3) 0.0620(17) Uani d . 1 1 . .
    H H9A -0.1558 -0.5079 -0.2294 0.074 Uiso calc R 1 1 . .
    C C10 -0.1015(2) -0.2759(12) -0.2579(4) 0.0637(17) Uani d . 1 1 . .
    H H10A -0.0770 -0.3989 -0.2588 0.076 Uiso calc R 1 1 . .
    H H10B -0.0943 -0.1800 -0.3106 0.076 Uiso calc R 1 1 . .
    C C11 -0.0933(2) -0.1404(10) -0.1712(4) 0.0521(15) Uani d . 1 1 . .
    C C12 -0.03866(19) -0.0583(12) -0.1611(3) 0.0645(18) Uani d . 1 1 . .
    H H12A -0.0165 -0.1873 -0.1512 0.077 Uiso calc R 1 1 . .
    H H12B -0.0282 0.0143 -0.2180 0.077 Uiso calc R 1 1 . .
    C C13 -0.03203(18) 0.1058(11) -0.0822(3) 0.0561(16) Uani d . 1 1 . .
    H H13A -0.0443 0.2538 -0.1003 0.067 Uiso calc R 1 1 . .
    H H13B 0.0038 0.1190 -0.0668 0.067 Uiso calc R 1 1 . .
    C C14 -0.06178(17) 0.0224(9) 0.0016(3) 0.0416(13) Uani d . 1 1 . .
    H H14A -0.0541 -0.1391 0.0060 0.050 Uiso calc R 1 1 . .
    C C15 -0.0514(2) 0.3815(10) 0.1043(4) 0.0629(16) Uani d . 1 1 . .
    H H15A -0.0868 0.4197 0.1110 0.094 Uiso calc R 1 1 . .
    H H15B -0.0380 0.4529 0.0500 0.094 Uiso calc R 1 1 . .
    H H15C -0.0329 0.4328 0.1575 0.094 Uiso calc R 1 1 . .
    C C16 -0.1422(2) 0.2680(10) -0.0338(4) 0.0597(16) Uani d . 1 1 . .
    H H16A -0.1367 0.3567 0.0207 0.089 Uiso calc R 1 1 . .
    H H16B -0.1782 0.2562 -0.0454 0.089 Uiso calc R 1 1 . .
    H H16C -0.1259 0.3393 -0.0854 0.089 Uiso calc R 1 1 . .
    C C17 -0.1645(3) -0.4587(13) -0.3682(4) 0.081(2) Uani d . 1 1 . .
    H H17A -0.1606 -0.3274 -0.4087 0.097 Uiso calc R 1 1 . .
    C C18 -0.1258(3) -0.6326(14) -0.4005(4) 0.109(3) Uani d . 1 1 . .
    H H18A -0.1333 -0.6755 -0.4629 0.164 Uiso calc R 1 1 . .
    H H18B -0.1275 -0.7632 -0.3614 0.164 Uiso calc R 1 1 . .
    H H18C -0.0922 -0.5688 -0.3977 0.164 Uiso calc R 1 1 . .
    C C19 -0.2188(3) -0.5441(16) -0.3825(4) 0.114(3) Uani d . 1 1 . .
    H H19A -0.2230 -0.5928 -0.4452 0.170 Uiso calc R 1 1 . .
    H H19B -0.2425 -0.4247 -0.3696 0.170 Uiso calc R 1 1 . .
    H H19C -0.2252 -0.6687 -0.3417 0.170 Uiso calc R 1 1 . .
    C C20 0.0111(2) 0.0508(10) 0.1082(4) 0.0501(14) Uani d . 1 1 . .
    C C21 0.09969(19) 0.2039(9) 0.1201(4) 0.0455(13) Uani d . 1 1 . .
    C C22 0.1229(2) 0.0189(13) 0.1586(4) 0.0669(18) Uani d . 1 1 . .
    H H22A 0.1035 -0.1027 0.1788 0.080 Uiso calc R 1 1 . .
    C C23 0.1762(2) 0.0137(13) 0.1673(4) 0.074(2) Uani d . 1 1 . .
    H H23A 0.1921 -0.1103 0.1940 0.089 Uiso calc R 1 1 . .
    C C24 0.2042(2) 0.1900(14) 0.1367(4) 0.082(2) Uani d . 1 1 . .
    H H24A 0.2395 0.1847 0.1415 0.098 Uiso calc R 1 1 . .
    C C25 0.1812(2) 0.3788(12) 0.0981(4) 0.0692(18) Uani d . 1 1 . .
    H H25A 0.2005 0.5010 0.0781 0.083 Uiso calc R 1 1 . .
    C C26 0.1281(2) 0.3796(11) 0.0904(4) 0.0614(16) Uani d . 1 1 . .
    H H26A 0.1119 0.5038 0.0642 0.074 Uiso calc R 1 1 . .
loop_
    _atom_site_aniso_label
    _atom_site_aniso_U_11
    _atom_site_aniso_U_22
    _atom_site_aniso_U_33
    _atom_site_aniso_U_12
    _atom_site_aniso_U_13
    _atom_site_aniso_U_23
    N 0.045(3) 0.058(3) 0.060(3) -0.004(2) -0.007(2) 0.003(3)
    O 0.046(2) 0.066(3) 0.101(3) 0.001(2) -0.021(2) -0.003(3)
    C1 0.035(3) 0.054(3) 0.044(3) -0.005(3) -0.005(2) -0.003(3)
    C2 0.053(4) 0.071(4) 0.040(3) -0.005(3) -0.006(3) 0.002(3)
    C3 0.053(3) 0.068(4) 0.040(3) -0.008(3) 0.006(2) -0.008(3)
    C4 0.035(3) 0.054(3) 0.044(3) -0.007(3) 0.004(2) 0.001(3)
    C5 0.039(3) 0.041(3) 0.032(3) -0.005(2) -0.001(2) 0.002(2)
    C6 0.036(3) 0.060(3) 0.037(3) 0.003(3) 0.000(2) 0.006(3)
    C7 0.037(3) 0.071(4) 0.047(3) 0.000(3) -0.004(2) -0.007(3)
    C8 0.045(4) 0.103(5) 0.049(4) -0.007(4) -0.009(3) -0.010(4)
    C9 0.070(4) 0.093(5) 0.024(3) -0.015(4) -0.004(3) -0.004(3)
    C10 0.052(4) 0.098(5) 0.041(3) -0.009(4) -0.004(3) -0.012(3)
    C11 0.042(3) 0.069(4) 0.046(3) -0.005(3) -0.002(3) 0.000(3)
    C12 0.041(3) 0.111(5) 0.041(3) -0.017(4) 0.005(3) -0.012(4)
    C13 0.038(3) 0.083(4) 0.047(3) -0.011(3) 0.002(2) -0.005(3)
    C14 0.034(3) 0.049(3) 0.042(3) -0.006(2) 0.001(2) -0.003(3)
    C15 0.055(4) 0.062(4) 0.072(4) -0.005(3) -0.017(3) -0.003(3)
    C16 0.053(4) 0.062(4) 0.064(4) 0.001(3) -0.016(3) 0.010(3)
    C17 0.097(5) 0.108(6) 0.038(3) -0.031(5) -0.006(3) -0.007(4)
    C18 0.131(7) 0.141(8) 0.055(4) -0.017(6) 0.018(5) -0.035(5)
    C19 0.102(6) 0.178(9) 0.061(4) -0.048(6) -0.022(4) -0.022(6)
    C20 0.049(3) 0.049(3) 0.052(3) -0.004(3) -0.009(3) 0.009(3)
    C21 0.039(3) 0.050(3) 0.047(3) -0.004(3) -0.002(3) 0.003(3)
    C22 0.039(4) 0.100(5) 0.062(4) -0.009(4) -0.002(3) 0.018(4)
    C23 0.041(4) 0.093(5) 0.087(5) -0.005(4) -0.009(3) 0.015(4)
    C24 0.041(4) 0.135(7) 0.069(5) 0.002(4) 0.002(3) -0.005(5)
    C25 0.050(4) 0.095(5) 0.063(4) -0.030(4) 0.005(3) 0.008(4)
    C26 0.055(4) 0.082(5) 0.047(3) -0.007(3) -0.005(3) 0.009(3)
_geom_special_details
;
All e.s.d.'s (except the e.s.d. in the dihedral angle between two l.s. planes)
are estimated using the full covariance matrix. The cell e.s.d.'s are taken
into account individually in the estimation of e.s.d.'s in distances, angles
and torsion angles; correlations between e.s.d.'s in cell parameters are only
used when they are defined by crystal symmetry. An approximate (isotropic)
treatment of cell e.s.d.'s is used for estimating e.s.d.'s involving l.s.
planes.
;
loop_
    _geom_bond_atom_site_label_1
    _geom_bond_atom_site_label_2
    _geom_bond_site_symmetry_2
    _geom_bond_distance
    _geom_bond_publ_flag
    N C20 . 1.364(6) ?
    N C21 . 1.416(6) ?
    N H0A . 0.8600 ?
    O C20 . 1.206(6) ?
    C1 C2 . 1.532(7) ?
    C1 C14 . 1.539(6) ?
    C1 C15 . 1.548(7) ?
    C1 C20 . 1.564(7) ?
    C2 C3 . 1.531(6) ?
    C2 H2A . 0.9700 ?
    C2 H2B . 0.9700 ?
    C3 C4 . 1.524(6) ?
    C3 H3A . 0.9700 ?
    C3 H3B . 0.9700 ?
    C4 C5 . 1.551(6) ?
    C4 H4A . 0.9700 ?
    C4 H4B . 0.9700 ?
    C5 C16 . 1.510(7) ?
    C5 C6 . 1.555(6) ?
    C5 C14 . 1.564(6) ?
    C6 C11 . 1.315(6) ?
    C6 C7 . 1.505(6) ?
    C7 C8 . 1.520(7) ?
    C7 H7A . 0.9700 ?
    C7 H7B . 0.9700 ?
    C8 C9 . 1.484(8) ?
    C8 H8A . 0.9700 ?
    C8 H8B . 0.9700 ?
    C9 C10 . 1.519(7) ?
    C9 C17 . 1.544(7) ?
    C9 H9A . 0.9800 ?
    C10 C11 . 1.506(7) ?
    C10 H10A . 0.9700 ?
    C10 H10B . 0.9700 ?
    C11 C12 . 1.519(7) ?
    C12 C13 . 1.511(7) ?
    C12 H12A . 0.9700 ?
    C12 H12B . 0.9700 ?
    C13 C14 . 1.526(6) ?
    C13 H13A . 0.9700 ?
    C13 H13B . 0.9700 ?
    C14 H14A . 0.9800 ?
    C15 H15A . 0.9600 ?
    C15 H15B . 0.9600 ?
    C15 H15C . 0.9600 ?
    C16 H16A . 0.9600 ?
    C16 H16B . 0.9600 ?
    C16 H16C . 0.9600 ?
    C17 C18 . 1.520(9) ?
    C17 C19 . 1.525(8) ?
    C17 H17A . 0.9800 ?
    C18 H18A . 0.9600 ?
    C18 H18B . 0.9600 ?
    C18 H18C . 0.9600 ?
    C19 H19A . 0.9600 ?
    C19 H19B . 0.9600 ?
    C19 H19C . 0.9600 ?
    C21 C26 . 1.350(7) ?
    C21 C22 . 1.372(7) ?
    C22 C23 . 1.402(7) ?
    C22 H22A . 0.9300 ?
    C23 C24 . 1.351(9) ?
    C23 H23A . 0.9300 ?
    C24 C25 . 1.388(9) ?
    C24 H24A . 0.9300 ?
    C25 C26 . 1.397(7) ?
    C25 H25A . 0.9300 ?
    C26 H26A . 0.9300 ?
loop_
    _geom_angle_atom_site_label_1
    _geom_angle_atom_site_label_2
    _geom_angle_atom_site_label_3
    _geom_angle_site_symmetry_1
    _geom_angle_site_symmetry_3
    _geom_angle
    _geom_angle_publ_flag
    C20 N C21 . . 128.0(5) ?
    C20 N H0A . . 116.0 ?
    C21 N H0A . . 116.0 ?
    C2 C1 C14 . . 108.9(4) ?
    C2 C1 C15 . . 110.1(5) ?
    C14 C1 C15 . . 115.4(5) ?
    C2 C1 C20 . . 106.6(4) ?
    C14 C1 C20 . . 105.1(4) ?
    C15 C1 C20 . . 110.4(4) ?
    C3 C2 C1 . . 111.5(4) ?
    C3 C2 H2A . . 109.3 ?
    C1 C2 H2A . . 109.3 ?
    C3 C2 H2B . . 109.3 ?
    C1 C2 H2B . . 109.3 ?
    H2A C2 H2B . . 108.0 ?
    C4 C3 C2 . . 112.0(4) ?
    C4 C3 H3A . . 109.2 ?
    C2 C3 H3A . . 109.2 ?
    C4 C3 H3B . . 109.2 ?
    C2 C3 H3B . . 109.2 ?
    H3A C3 H3B . . 107.9 ?
    C3 C4 C5 . . 112.1(4) ?
    C3 C4 H4A . . 109.2 ?
    C5 C4 H4A . . 109.2 ?
    C3 C4 H4B . . 109.2 ?
    C5 C4 H4B . . 109.2 ?
    H4A C4 H4B . . 107.9 ?
    C16 C5 C4 . . 109.7(4) ?
    C16 C5 C6 . . 108.5(4) ?
    C4 C5 C6 . . 108.5(4) ?
    C16 C5 C14 . . 116.5(4) ?
    C4 C5 C14 . . 106.6(4) ?
    C6 C5 C14 . . 106.9(4) ?
    C11 C6 C7 . . 120.4(5) ?
    C11 C6 C5 . . 123.1(5) ?
    C7 C6 C5 . . 115.9(4) ?
    C6 C7 C8 . . 112.9(4) ?
    C6 C7 H7A . . 109.0 ?
    C8 C7 H7A . . 109.0 ?
    C6 C7 H7B . . 109.0 ?
    C8 C7 H7B . . 109.0 ?
    H7A C7 H7B . . 107.8 ?
    C9 C8 C7 . . 111.3(5) ?
    C9 C8 H8A . . 109.4 ?
    C7 C8 H8A . . 109.4 ?
    C9 C8 H8B . . 109.4 ?
    C7 C8 H8B . . 109.4 ?
    H8A C8 H8B . . 108.0 ?
    C8 C9 C10 . . 109.9(5) ?
    C8 C9 C17 . . 115.9(5) ?
    C10 C9 C17 . . 112.2(5) ?
    C8 C9 H9A . . 106.0 ?
    C10 C9 H9A . . 106.0 ?
    C17 C9 H9A . . 106.0 ?
    C11 C10 C9 . . 115.0(4) ?
    C11 C10 H10A . . 108.5 ?
    C9 C10 H10A . . 108.5 ?
    C11 C10 H10B . . 108.5 ?
    C9 C10 H10B . . 108.5 ?
    H10A C10 H10B . . 107.5 ?
    C6 C11 C10 . . 123.5(5) ?
    C6 C11 C12 . . 123.8(5) ?
    C10 C11 C12 . . 112.7(4) ?
    C13 C12 C11 . . 112.8(4) ?
    C13 C12 H12A . . 109.0 ?
    C11 C12 H12A . . 109.0 ?
    C13 C12 H12B . . 109.0 ?
    C11 C12 H12B . . 109.0 ?
    H12A C12 H12B . . 107.8 ?
    C12 C13 C14 . . 109.6(4) ?
    C12 C13 H13A . . 109.8 ?
    C14 C13 H13A . . 109.8 ?
    C12 C13 H13B . . 109.8 ?
    C14 C13 H13B . . 109.8 ?
    H13A C13 H13B . . 108.2 ?
    C13 C14 C1 . . 116.1(4) ?
    C13 C14 C5 . . 109.0(4) ?
    C1 C14 C5 . . 115.1(4) ?
    C13 C14 H14A . . 105.2 ?
    C1 C14 H14A . . 105.2 ?
    C5 C14 H14A . . 105.2 ?
    C1 C15 H15A . . 109.5 ?
    C1 C15 H15B . . 109.5 ?
    H15A C15 H15B . . 109.5 ?
    C1 C15 H15C . . 109.5 ?
    H15A C15 H15C . . 109.5 ?
    H15B C15 H15C . . 109.5 ?
    C5 C16 H16A . . 109.5 ?
    C5 C16 H16B . . 109.5 ?
    H16A C16 H16B . . 109.5 ?
    C5 C16 H16C . . 109.5 ?
    H16A C16 H16C . . 109.5 ?
    H16B C16 H16C . . 109.5 ?
    C18 C17 C19 . . 110.9(6) ?
    C18 C17 C9 . . 113.3(6) ?
    C19 C17 C9 . . 113.0(5) ?
    C18 C17 H17A . . 106.3 ?
    C19 C17 H17A . . 106.3 ?
    C9 C17 H17A . . 106.3 ?
    C17 C18 H18A . . 109.5 ?
    C17 C18 H18B . . 109.5 ?
    H18A C18 H18B . . 109.5 ?
    C17 C18 H18C . . 109.5 ?
    H18A C18 H18C . . 109.5 ?
    H18B C18 H18C . . 109.5 ?
    C17 C19 H19A . . 109.5 ?
    C17 C19 H19B . . 109.5 ?
    H19A C19 H19B . . 109.5 ?
    C17 C19 H19C . . 109.5 ?
    H19A C19 H19C . . 109.5 ?
    H19B C19 H19C . . 109.5 ?
    O C20 N . . 122.8(5) ?
    O C20 C1 . . 120.7(5) ?
    N C20 C1 . . 116.4(5) ?
    C26 C21 C22 . . 120.0(5) ?
    C26 C21 N . . 117.6(5) ?
    C22 C21 N . . 122.4(5) ?
    C21 C22 C23 . . 119.8(6) ?
    C21 C22 H22A . . 120.1 ?
    C23 C22 H22A . . 120.1 ?
    C24 C23 C22 . . 119.7(7) ?
    C24 C23 H23A . . 120.2 ?
    C22 C23 H23A . . 120.2 ?
    C23 C24 C25 . . 121.2(6) ?
    C23 C24 H24A . . 119.4 ?
    C25 C24 H24A . . 119.4 ?
    C24 C25 C26 . . 118.0(6) ?
    C24 C25 H25A . . 121.0 ?
    C26 C25 H25A . . 121.0 ?
    C21 C26 C25 . . 121.4(6) ?
    C21 C26 H26A . . 119.3 ?
    C25 C26 H26A . . 119.3 ?
loop_
    _geom_torsion_atom_site_label_1
    _geom_torsion_atom_site_label_2
    _geom_torsion_atom_site_label_3
    _geom_torsion_atom_site_label_4
    _geom_torsion_site_symmetry_1
    _geom_torsion_site_symmetry_2
    _geom_torsion_site_symmetry_3
    _geom_torsion_site_symmetry_4
    _geom_torsion
    _geom_torsion_publ_flag
    C14 C1 C2 C3 . . . . -54.0(6) ?
    C15 C1 C2 C3 . . . . 73.4(6) ?
    C20 C1 C2 C3 . . . . -166.9(5) ?
    C1 C2 C3 C4 . . . . 56.7(6) ?
    C2 C3 C4 C5 . . . . -58.1(6) ?
    C3 C4 C5 C16 . . . . -71.7(5) ?
    C3 C4 C5 C6 . . . . 169.9(4) ?
    C3 C4 C5 C14 . . . . 55.2(5) ?
    C16 C5 C6 C11 . . . . 101.6(6) ?
    C4 C5 C6 C11 . . . . -139.2(5) ?
    C14 C5 C6 C11 . . . . -24.7(7) ?
    C16 C5 C6 C7 . . . . -69.5(6) ?
    C4 C5 C6 C7 . . . . 49.6(6) ?
    C14 C5 C6 C7 . . . . 164.2(4) ?
    C11 C6 C7 C8 . . . . -14.9(8) ?
    C5 C6 C7 C8 . . . . 156.5(5) ?
    C6 C7 C8 C9 . . . . 49.8(7) ?
    C7 C8 C9 C10 . . . . -59.3(6) ?
    C7 C8 C9 C17 . . . . 172.2(5) ?
    C8 C9 C10 C11 . . . . 35.4(7) ?
    C17 C9 C10 C11 . . . . 165.9(6) ?
    C7 C6 C11 C10 . . . . -9.5(9) ?
    C5 C6 C11 C10 . . . . 179.7(5) ?
    C7 C6 C11 C12 . . . . 173.0(5) ?
    C5 C6 C11 C12 . . . . 2.3(9) ?
    C9 C10 C11 C6 . . . . -1.1(9) ?
    C9 C10 C11 C12 . . . . 176.7(6) ?
    C6 C11 C12 C13 . . . . -10.9(8) ?
    C10 C11 C12 C13 . . . . 171.4(5) ?
    C11 C12 C13 C14 . . . . 42.7(7) ?
    C12 C13 C14 C1 . . . . 160.7(4) ?
    C12 C13 C14 C5 . . . . -67.4(6) ?
    C2 C1 C14 C13 . . . . -174.8(5) ?
    C15 C1 C14 C13 . . . . 60.9(6) ?
    C20 C1 C14 C13 . . . . -61.0(6) ?
    C2 C1 C14 C5 . . . . 56.2(6) ?
    C15 C1 C14 C5 . . . . -68.1(6) ?
    C20 C1 C14 C5 . . . . 170.0(4) ?
    C16 C5 C14 C13 . . . . -65.6(6) ?
    C4 C5 C14 C13 . . . . 171.6(4) ?
    C6 C5 C14 C13 . . . . 55.8(5) ?
    C16 C5 C14 C1 . . . . 66.8(6) ?
    C4 C5 C14 C1 . . . . -56.0(5) ?
    C6 C5 C14 C1 . . . . -171.8(4) ?
    C8 C9 C17 C18 . . . . -176.2(6) ?
    C10 C9 C17 C18 . . . . 56.4(8) ?
    C8 C9 C17 C19 . . . . -49.0(9) ?
    C10 C9 C17 C19 . . . . -176.3(7) ?
    C21 N C20 O . . . . 0.9(9) ?
    C21 N C20 C1 . . . . -178.2(5) ?
    C2 C1 C20 O . . . . 52.5(7) ?
    C14 C1 C20 O . . . . -62.9(7) ?
    C15 C1 C20 O . . . . 172.0(6) ?
    C2 C1 C20 N . . . . -128.3(5) ?
    C14 C1 C20 N . . . . 116.2(5) ?
    C15 C1 C20 N . . . . -8.8(7) ?
    C20 N C21 C26 . . . . 157.2(6) ?
    C20 N C21 C22 . . . . -24.0(9) ?
    C26 C21 C22 C23 . . . . 0.4(9) ?
    N C21 C22 C23 . . . . -178.4(5) ?
    C21 C22 C23 C24 . . . . -0.8(10) ?
    C22 C23 C24 C25 . . . . 1.2(11) ?
    C23 C24 C25 C26 . . . . -1.1(10) ?
    C22 C21 C26 C25 . . . . -0.3(9) ?
    N C21 C26 C25 . . . . 178.5(5) ?
    C24 C25 C26 C21 . . . . 0.7(9) ?
loop_
    _geom_hbond_atom_site_label_D
    _geom_hbond_atom_site_label_H
    _geom_hbond_atom_site_label_A
    _geom_hbond_site_symmetry_A
    _geom_hbond_distance_DH
    _geom_hbond_distance_HA
    _geom_hbond_distance_DA
    _geom_hbond_angle_DHA
    C3 H3A Cg1 4_545 0.97 2.82 3.705(5) 151
_iucr_refine_instructions_details
;
TITL X in P2(1)2(1)2(1)
CELL 0.71073  26.2230   5.9230  14.4930  90.000  90.000  90.000
ZERR    4.00   0.0052   0.0012   0.0029   0.000   0.000   0.000
LATT -1
SYMM 0.5-X, -Y, 0.5+Z
SYMM -X, 0.5+Y, 0.5-Z
SYMM 0.5+X, 0.5-Y, -Z
SFAC C H N O
UNIT 104 148 4 4
ACTA
L.S. 50
BOND $H
CONF
SIZE .2 .2 .1
FMAP 2
PLAN 10
WGHT    0.040000    2.300000
FVAR       1.01380
N     3    0.046027    0.221335    0.111555    11.00000    0.04451    0.05783 =
         0.05984    0.00268   -0.00664   -0.00376
AFIX  43
H0A   2    0.033965    0.356083    0.108062    11.00000   -1.20000
AFIX   0
O     4    0.022793   -0.145820    0.113494    11.00000    0.04621    0.06606 =
         0.10123   -0.00264   -0.02096    0.00055
C1    1   -0.045860    0.122192    0.095346    11.00000    0.03485    0.05434 =
         0.04380   -0.00302   -0.00524   -0.00460
C2    1   -0.076092    0.004201    0.171861    11.00000    0.05267    0.07108 =
         0.04027    0.00249   -0.00590   -0.00474
AFIX  23
H2A   2   -0.065647   -0.152641    0.175566    11.00000   -1.20000
H2B   2   -0.068481    0.075194    0.230581    11.00000   -1.20000
AFIX   0
C3    1   -0.133572    0.015941    0.154049    11.00000    0.05276    0.06763 =
         0.03995   -0.00836    0.00602   -0.00761
AFIX  23
H3A   2   -0.151367   -0.065211    0.202452    11.00000   -1.20000
H3B   2   -0.144514    0.172292    0.156199    11.00000   -1.20000
AFIX   0
C4    1   -0.147861   -0.084696    0.060809    11.00000    0.03506    0.05420 =
         0.04383    0.00058    0.00354   -0.00720
AFIX  23
H4A   2   -0.184418   -0.071902    0.052033    11.00000   -1.20000
H4B   2   -0.139167   -0.243873    0.060331    11.00000   -1.20000
AFIX   0
C5    1   -0.120120    0.035020   -0.020051    11.00000    0.03856    0.04133 =
         0.03204    0.00240   -0.00066   -0.00476
C6    1   -0.129082   -0.104284   -0.109504    11.00000    0.03572    0.06005 =
         0.03736    0.00582   -0.00004    0.00265
C7    1   -0.183541   -0.168090   -0.129524    11.00000    0.03697    0.07071 =
         0.04689   -0.00722   -0.00378    0.00042
AFIX  23
H7A   2   -0.205751   -0.046579   -0.109562    11.00000   -1.20000
H7B   2   -0.192246   -0.301579   -0.094095    11.00000   -1.20000
AFIX   0
C8    1   -0.193064   -0.214898   -0.231189    11.00000    0.04513    0.10312 =
         0.04950   -0.00993   -0.00930   -0.00674
AFIX  23
H8A   2   -0.226888   -0.278497   -0.238837    11.00000   -1.20000
H8B   2   -0.191702   -0.074179   -0.265338    11.00000   -1.20000
AFIX   0
C9    1   -0.154653   -0.373942   -0.269035    11.00000    0.06956    0.09283 =
         0.02375   -0.00377   -0.00439   -0.01537
AFIX  13
H9A   2   -0.155830   -0.507949   -0.229430    11.00000   -1.20000
AFIX   0
C10   1   -0.101463   -0.275897   -0.257900    11.00000    0.05201    0.09842 =
         0.04078   -0.01200   -0.00426   -0.00907
AFIX  23
H10A  2   -0.077044   -0.398890   -0.258839    11.00000   -1.20000
H10B  2   -0.094315   -0.180041   -0.310603    11.00000   -1.20000
AFIX   0
C11   1   -0.093256   -0.140429   -0.171205    11.00000    0.04154    0.06885 =
         0.04598   -0.00044   -0.00164   -0.00451
C12   1   -0.038661   -0.058317   -0.161106    11.00000    0.04110    0.11104 =
         0.04137   -0.01194    0.00519   -0.01712
AFIX  23
H12A  2   -0.016526   -0.187278   -0.151219    11.00000   -1.20000
H12B  2   -0.028216    0.014280   -0.218044    11.00000   -1.20000
AFIX   0
C13   1   -0.032034    0.105830   -0.082210    11.00000    0.03773    0.08314 =
         0.04739   -0.00517    0.00240   -0.01073
AFIX  23
H13A  2   -0.044346    0.253754   -0.100337    11.00000   -1.20000
H13B  2    0.003834    0.118994   -0.066758    11.00000   -1.20000
AFIX   0
C14   1   -0.061777    0.022416    0.001593    11.00000    0.03405    0.04916 =
         0.04168   -0.00283    0.00061   -0.00589
AFIX  13
H14A  2   -0.054052   -0.139115    0.005953    11.00000   -1.20000
AFIX   0
C15   1   -0.051429    0.381507    0.104321    11.00000    0.05452    0.06250 =
         0.07160   -0.00296   -0.01680   -0.00512
AFIX 137
H15A  2   -0.086813    0.419681    0.111046    11.00000   -1.50000
H15B  2   -0.038029    0.452864    0.050014    11.00000   -1.50000
H15C  2   -0.032898    0.432757    0.157469    11.00000   -1.50000
AFIX   0
C16   1   -0.142217    0.268025   -0.033774    11.00000    0.05271    0.06182 =
         0.06442    0.00975   -0.01634    0.00094
AFIX  33
H16A  2   -0.136654    0.356705    0.020749    11.00000   -1.50000
H16B  2   -0.178160    0.256227   -0.045387    11.00000   -1.50000
H16C  2   -0.125885    0.339284   -0.085411    11.00000   -1.50000
AFIX   0
C17   1   -0.164543   -0.458737   -0.368154    11.00000    0.09691    0.10831 =
         0.03788   -0.00745   -0.00552   -0.03123
AFIX  13
H17A  2   -0.160554   -0.327431   -0.408658    11.00000   -1.20000
AFIX   0
C18   1   -0.125818   -0.632578   -0.400531    11.00000    0.13081    0.14124 =
         0.05498   -0.03514    0.01777   -0.01710
AFIX  33
H18A  2   -0.133326   -0.675543   -0.462939    11.00000   -1.50000
H18B  2   -0.127474   -0.763191   -0.361425    11.00000   -1.50000
H18C  2   -0.092203   -0.568765   -0.397672    11.00000   -1.50000
AFIX   0
C19   1   -0.218841   -0.544145   -0.382481    11.00000    0.10185    0.17822 =
         0.06090   -0.02187   -0.02156   -0.04758
AFIX  33
H19A  2   -0.222952   -0.592794   -0.445226    11.00000   -1.50000
H19B  2   -0.242538   -0.424721   -0.369554    11.00000   -1.50000
H19C  2   -0.225208   -0.668677   -0.341680    11.00000   -1.50000
AFIX   0
C20   1    0.011117    0.050761    0.108156    11.00000    0.04890    0.04892 =
         0.05234    0.00930   -0.00916   -0.00361
C21   1    0.099686    0.203878    0.120128    11.00000    0.03921    0.05042 =
         0.04683    0.00269   -0.00199   -0.00414
C22   1    0.122936    0.018877    0.158562    11.00000    0.03908    0.09984 =
         0.06164    0.01831   -0.00170   -0.00859
AFIX  43
H22A  2    0.103454   -0.102656    0.178767    11.00000   -1.20000
AFIX   0
C23   1    0.176178    0.013748    0.167259    11.00000    0.04096    0.09343 =
         0.08689    0.01524   -0.00939   -0.00485
AFIX  43
H23A  2    0.192129   -0.110341    0.193959    11.00000   -1.20000
AFIX   0
C24   1    0.204202    0.189970    0.136660    11.00000    0.04109    0.13540 =
         0.06891   -0.00538    0.00230    0.00229
AFIX  43
H24A  2    0.239546    0.184671    0.141490    11.00000   -1.20000
AFIX   0
C25   1    0.181158    0.378804    0.098138    11.00000    0.04999    0.09453 =
         0.06313    0.00814    0.00455   -0.02971
AFIX  43
H25A  2    0.200478    0.501017    0.078111    11.00000   -1.20000
AFIX   0
C26   1    0.128056    0.379561    0.090390    11.00000    0.05462    0.08216 =
         0.04739    0.00860   -0.00468   -0.00651
AFIX  43
H26A  2    0.111906    0.503772    0.064180    11.00000   -1.20000
HKLF 4
REM  X in P2(1)2(1)2(1)
REM R1 =  0.0785 for   2080 Fo > 4sig(Fo)  and  0.1702 for all   4122 data
REM    254 parameters refined using      0 restraints
END
WGHT      0.0744      1.1253
REM Highest difference peak  0.207,  deepest hole -0.300,  1-sigma level  0.053
Q1    1  -0.1743  0.2571 -0.1026  11.00000  0.05    0.21
Q2    1  -0.0456  0.1902  0.3139  11.00000  0.05    0.20
Q3    1   0.2565  0.2383  0.0834  11.00000  0.05    0.20
Q4    1  -0.0357  0.2483 -0.0363  11.00000  0.05    0.19
Q5    1  -0.0496  0.2701 -0.0029  11.00000  0.05    0.17
Q6    1  -0.0207 -0.1124 -0.3409  11.00000  0.05    0.17
Q7    1   0.0204  0.4440  0.0552  11.00000  0.05    0.17
Q8    1  -0.0251 -0.1368  0.0617  11.00000  0.05    0.17
Q9    1  -0.0394  0.4787  0.1865  11.00000  0.05    0.16
Q10   1   0.0290  0.1178  0.2013  11.00000  0.05    0.16
;
data_global
_journal_data_validation_number     ?
_journal_date_recd_electronic     2015-09-17
_journal_date_accepted     2015-09-21
_journal_name_full     'Acta Crystallographica, Section E'
_journal_year     2015
_journal_volume     71
_journal_issue     10
_journal_page_first     o801
_journal_page_last     o802
_journal_paper_category     HO
_journal_paper_doi     10.1107/S2056989015017648
_journal_coeditor_code     TK5389
_publ_contact_author_name
;
Dr. Xiao-Ping Rao
;
_publ_contact_author_address
;
Institute of Chemical Industry of Forest Products
Chinese Academy of Forestry,
Key Lab. of Biomass Energy and Material, Jiangsu Province,
National Engineering Lab. for Biomass Chemical Utilization,
Key and Lab. on Forest Chemical Engineering,SFA,
Nanjing, 210042
People's Republic of China
;
_publ_contact_author_email     'rxping2001@163.com'
_publ_contact_author_fax     '+86-25-85413445'
_publ_contact_author_phone     '+86-25-85482452'
_publ_section_title
;\
Crystal structure of
7-isopropyl-1,4a,<i>N</i>-trimethyl-1,2,3,4,4a,4b,5,6,7,8,10,10a-\
dodecahydrophenanthrene-1-carboxamide
;
_publ_section_title_footnote     .
loop_
    _publ_author_name
    _publ_author_footnote
    _publ_author_address
    'Li Liu' .
;
Institute of Chemical Industry of Forest Products
Chinese Academy of Forestry,
Key Laboratory of Biomass Energy and Material, Jiangsu Province,
National Engineering Lab. for Biomass Chemical Utilization,
Key and Lab. on Forest Chemical Engineering, SFA,
Nanjing, 210042
People's Republic of China
;
    'Xin-Yan Yan' .
;
Institute of Chemical Industry of Forest Products
Chinese Academy of Forestry,
Key Laboratory of Biomass Energy and Material, Jiangsu Province,
National Engineering Lab. for Biomass Chemical Utilization,
Key and Lab. on Forest Chemical Engineering, SFA,
Nanjing, 210042
People's Republic of China
;
    'Xiao-Ping Rao' .
;
Institute of Chemical Industry of Forest Products
Chinese Academy of Forestry,
Key Laboratory of Biomass Energy and Material, Jiangsu Province,
National Engineering Lab. for Biomass Chemical Utilization,
Key and Lab. on Forest Chemical Engineering, SFA,
Nanjing, 210042
People's Republic of China
;
_publ_section_synopsis
;
The crystal structure of the dihydroabietic acid derivative,
7-isopropyl-1,4a,<i>N</i>-trimethyl-1,2,3,4,4a,4b,5,6,7,8,10,10a-\
dodecahydrophenanthrene-1-carboxamide, is described.
;
