# Supplementary material for: Crystal structure of 7-isopropyl-1,4a,N-trimethyl-1,2,3,4,4a,4b,5,6,7,8,10,10a-dodeca­hydro­phenanthrene-1-carb­ox­amide
Source: Acta Crystallogr E Crystallogr Commun. 2015 Sep 26;71(Pt 10):o801–2. doi: 10.1107/S2056989015017648 (PMC4647402; doi:10.1107/S2056989015017648)
Supplement: Supplementary file 2 [file e-71-0o801-Isup2.hkl]

# 
# h,k,l, Fc-squared, Fo-squared, sigma(Fo-squared) and status flag 
# 
data_I
_shelx_title ' X in P2(1)2(1)2(1)' 
_shelx_refln_list_code          4 
_shelx_F_calc_maximum      198.28 
_exptl_crystal_F_000       832.00 
_reflns_d_resolution_high  0.8281 
 
loop_ 
 _symmetry_equiv_pos_as_xyz 
 'x, y, z' 
 '-x+1/2, -y, z+1/2' 
 '-x, y+1/2, -z+1/2' 
 'x+1/2, -y+1/2, -z' 
 
_cell_length_a    26.2230 
_cell_length_b     5.9230 
_cell_length_c    14.4930 
_cell_angle_alpha  90.000 
_cell_angle_beta   90.000 
_cell_angle_gamma  90.000 
 
_shelx_F_squared_multiplier     1.000 
 
loop_ 
 _refln_index_h 
 _refln_index_k 
 _refln_index_l 
 _refln_F_squared_calc 
 _refln_F_squared_meas 
 _refln_F_squared_sigma 
 _refln_observed_status 
   2   0   0     4667.76     4958.79    127.02 o 
   4   0   0    20102.52    15205.44    863.48 o 
   6   0   0     5772.98     5864.68    160.23 o 
   8   0   0       78.35      102.80     17.84 o 
  10   0   0      709.78      742.24     22.09 o 
  12   0   0     5772.51     6026.52    192.01 o 
  14   0   0      762.62      951.90    135.10 o 
  16   0   0      117.61       75.75     25.15 o 
  18   0   0      268.71      271.92     23.19 o 
  20   0   0        2.47       -3.90     19.25 o 
  22   0   0      357.14      387.64     50.19 o 
  24   0   0        1.05       13.90     26.13 o 
  26   0   0       36.72       68.94     16.38 o 
  28   0   0        5.72       16.44     14.90 o 
  30   0   0        2.47       10.09     10.03 o 
   1   1   0      134.84       39.99     35.92 o 
   2   1   0     8719.35     8155.37    308.44 o 
   3   1   0     7050.41     6908.66    549.36 o 
   4   1   0     3558.76     2279.48    673.10 o 
   5   1   0      126.55      104.37     19.82 o 
   6   1   0        7.82       -1.98      4.11 o 
   7   1   0        8.02       11.06      2.78 o 
   8   1   0     2190.05     2600.94     42.22 o 
   9   1   0        3.17     -172.81    564.42 o 
  10   1   0     1844.39     1937.12     34.33 o 
  11   1   0       37.07     -577.60   1296.07 o 
  12   1   0     1388.66     1405.09     28.82 o 
  13   1   0     1264.68     1437.59     60.81 o 
  14   1   0       15.83     -659.59    874.08 o 
  15   1   0      491.59      494.68     76.70 o 
  16   1   0       97.63     -284.42    284.42 o 
  17   1   0      302.42      350.17     56.70 o 
  18   1   0       98.80     -218.72    218.72 o 
  19   1   0      317.84      279.77     39.03 o 
  20   1   0       85.43     -174.53    174.53 o 
  21   1   0      365.29      427.77    151.89 o 
  22   1   0      142.81      -28.22     98.92 o 
  23   1   0       10.01      -24.67     24.67 o 
  24   1   0       35.00       -3.58     19.74 o 
  25   1   0       57.03       44.91     27.90 o 
  26   1   0        9.29      -18.85     18.85 o 
  27   1   0        3.88       -2.81     14.01 o 
  28   1   0        0.08       -5.11     12.70 o 
  29   1   0        0.00       15.64     18.14 o 
  30   1   0        1.14      -10.43     10.43 o 
  31   1   0        0.66       -9.72      9.72 o 
   0   2   0     2214.36     2421.43     41.47 o 
   1   2   0     1616.84     1425.07    948.63 o 
   2   2   0      249.88      282.35     63.91 o 
   3   2   0     1797.68     1477.99     66.21 o 
   4   2   0      239.03      163.22      4.83 o 
   5   2   0        0.37       -5.91      5.91 o 
   6   2   0      129.17      118.22     22.83 o 
   7   2   0      143.75       90.88     10.44 o 
   8   2   0      231.86      160.08     11.23 o 
   9   2   0       79.43       65.15     16.65 o 
  10   2   0      637.25      524.67     81.62 o 
  11   2   0       12.12      -25.27     55.47 o 
  12   2   0       10.88        2.57      6.11 o 
  13   2   0      240.85      221.26     14.63 o 
  14   2   0      305.39      367.02    117.82 o 
  15   2   0      155.72      131.95     91.32 o 
  16   2   0      327.36      371.34    105.47 o 
  17   2   0        6.60     -114.08    175.50 o 
  18   2   0      140.58      169.62     26.34 o 
  19   2   0      662.90      711.80    151.91 o 
  20   2   0      908.87     1217.14    148.87 o 
  21   2   0       18.51     -208.81    208.81 o 
  22   2   0       66.74       75.38     19.15 o 
  23   2   0       11.18      -21.56     21.56 o 
  24   2   0      133.39      127.18     22.66 o 
  25   2   0      148.25       86.98     77.44 o 
  26   2   0        4.15      -33.76     33.76 o 
  27   2   0        2.05        9.20     16.47 o 
  28   2   0        0.40      -10.22     10.22 o 
  29   2   0       25.40       17.82      9.58 o 
  30   2   0        3.88       -9.54      9.54 o 
   1   3   0       18.97       19.85     18.77 o 
   2   3   0       11.50       14.79     12.75 o 
   3   3   0     1027.18      459.44    330.23 o 
   4   3   0     1922.72     1742.21    182.08 o 
   5   3   0      472.92      418.99     22.80 o 
   6   3   0     1632.81     1318.40     51.78 o 
   7   3   0      160.18      131.85     16.06 o 
   8   3   0      472.24      405.37     24.07 o 
   9   3   0      165.51      139.02     17.03 o 
  10   3   0       54.19       35.95      8.71 o 
  11   3   0        2.04        1.23      7.78 o 
  12   3   0      152.78      104.63     12.70 o 
  13   3   0      244.38      152.78     45.82 o 
  14   3   0      186.38      204.22     39.41 o 
  15   3   0       98.54       96.34     61.27 o 
  16   3   0      198.44      191.04     54.50 o 
  17   3   0       10.74        7.27     59.06 o 
  18   3   0      121.50      155.54     19.37 o 
  19   3   0        0.29      -14.93     14.93 o 
  20   3   0        3.58        7.25     29.89 o 
  21   3   0      209.26      250.52     27.34 o 
  22   3   0        6.66      -25.24     25.24 o 
  23   3   0       37.92       43.49     16.18 o 
  24   3   0        9.41        6.43     16.02 o 
  25   3   0        8.85       -6.03     12.11 o 
  26   3   0        0.38        5.94      7.90 o 
  27   3   0       10.54        8.22      8.93 o 
  28   3   0        3.99       -0.25      7.73 o 
   0   4   0       15.99       20.28      9.27 o 
   1   4   0       70.09       53.84     36.13 o 
   2   4   0       68.53       65.86     54.27 o 
   3   4   0       15.60       10.85     13.78 o 
   4   4   0       99.53       74.55     57.10 o 
   5   4   0       69.99       19.36     13.87 o 
   6   4   0      123.66       94.17     13.18 o 
   7   4   0      111.40      102.42     10.21 o 
   8   4   0        0.31        5.52      6.77 o 
   9   4   0        4.90        3.06      8.61 o 
  10   4   0       24.06       12.09      8.97 o 
  11   4   0       92.26       15.65     24.46 o 
  12   4   0       18.75       13.25      8.98 o 
  13   4   0        0.04       -0.54     13.20 o 
  14   4   0       57.33       31.79     28.94 o 
  15   4   0       69.02       21.59     29.32 o 
  16   4   0       53.20       78.23     27.11 o 
  17   4   0       68.54       71.80     41.16 o 
  18   4   0       47.40       34.14     13.85 o 
  19   4   0      152.88      128.74     27.30 o 
  20   4   0        0.05      -13.65     13.65 o 
  21   4   0       45.78       26.02     17.70 o 
  22   4   0       16.84       -8.24     11.47 o 
  23   4   0        7.35       12.64      8.90 o 
  24   4   0        0.37       -8.68      8.68 o 
  25   4   0        1.13       -4.36      6.97 o 
  26   4   0        1.38        3.52      5.53 o 
   1   5   0       64.75       68.30     21.13 o 
   2   5   0       19.68       13.73      7.42 o 
   3   5   0       27.32       27.21     23.50 o 
   4   5   0       58.48       37.93     49.94 o 
   5   5   0       31.02       11.60     13.71 o 
   6   5   0      172.27       79.96     41.28 o 
   7   5   0        0.00       -4.05     17.95 o 
   8   5   0      130.15      116.73     19.42 o 
   9   5   0       81.75       70.51     12.53 o 
  10   5   0       37.70       32.18      8.65 o 
  11   5   0       34.85       15.46     10.76 o 
  12   5   0       29.46       16.52     10.51 o 
  13   5   0       16.11       -2.68      9.77 o 
  14   5   0       27.12        3.69     16.67 o 
  15   5   0        0.35        0.94     11.14 o 
  16   5   0       16.67        3.08     10.00 o 
  17   5   0       57.42       14.38     16.64 o 
  18   5   0       26.75       29.78      9.97 o 
  19   5   0       45.07       23.27      8.94 o 
  20   5   0        7.47       -0.60      8.08 o 
  21   5   0       20.87        8.81      7.19 o 
  22   5   0        2.19        0.54      5.68 o 
   0   6   0        3.32        3.22     15.91 o 
   1   6   0      210.85      266.79     58.85 o 
   2   6   0        0.00       -7.11     13.35 o 
   3   6   0        3.11       -0.78     10.12 o 
   4   6   0        0.02       -8.57     10.95 o 
   5   6   0       45.28       51.25     26.21 o 
   6   6   0       15.39       17.51      9.37 o 
   7   6   0        3.44        7.79      8.81 o 
   8   6   0       16.46       -6.59     15.70 o 
   9   6   0       37.42       49.95      9.17 o 
  10   6   0       23.80        1.58     10.69 o 
  11   6   0        3.03       -9.50      9.50 o 
  12   6   0        5.32        8.58      7.97 o 
  13   6   0        8.11       11.04      7.45 o 
  14   6   0        2.64        1.21      5.90 o 
  15   6   0        4.04       -0.62      7.14 o 
  16   6   0       12.61        9.75      5.58 o 
  17   6   0       28.73        7.16      8.96 o 
   1   7   0        6.04        6.93      7.66 o 
   2   7   0        7.00       -7.48      7.52 o 
   3   7   0       27.42       27.52     15.94 o 
   4   7   0        0.24        0.11      7.22 o 
   5   7   0        9.06        6.46     15.98 o 
   6   7   0       34.82       22.57     17.58 o 
   1   0   1     1219.12     1190.97     14.05 o 
   2   0   1     2155.03     1884.14     75.19 o 
   3   0   1     4343.96     4231.02     82.91 o 
   4   0   1     6048.46     5792.22     54.92 o 
   5   0   1       49.09       54.66      7.17 o 
   6   0   1       55.23       43.95      6.10 o 
   7   0   1       14.92       14.31      4.23 o 
   8   0   1     2081.68     2097.41    110.97 o 
   9   0   1      283.14      274.92     11.30 o 
  10   0   1      197.10      218.63     10.62 o 
  11   0   1      323.04      369.16     14.24 o 
  12   0   1     2920.72     3024.70     37.11 o 
  13   0   1       16.45       -7.61      9.44 o 
  14   0   1     1120.32     1087.36     36.10 o 
  15   0   1      633.20      661.37     22.32 o 
  16   0   1       19.54       12.79     10.44 o 
  17   0   1      223.65      200.39     15.27 o 
  18   0   1       83.38       80.19     11.66 o 
  19   0   1       15.67      -61.57    117.22 o 
  20   0   1      370.50      356.97     23.12 o 
  21   0   1       64.10      -51.72    215.94 o 
  22   0   1       14.11      -43.15     65.98 o 
  23   0   1       37.17       18.89     14.34 o 
  24   0   1       18.51       -8.29     23.66 o 
  25   0   1        4.76      -23.13     56.55 o 
  26   0   1       46.37       24.39     45.64 o 
  27   0   1       48.25        6.05     39.26 o 
  28   0   1       15.63       -9.20     44.17 o 
  29   0   1        0.00      -15.05     15.05 o 
  30   0   1        2.25      -73.75     73.75 o 
  31   0   1      147.55      104.27     17.46 o 
 -31   1   1       18.20       33.68     19.71 o 
 -30   1   1        7.63        4.43     15.62 o 
 -29   1   1       12.45       20.53     16.42 o 
 -28   1   1       10.67        4.60     18.15 o 
 -27   1   1        4.43      -22.95     22.95 o 
 -26   1   1       13.01       26.92     20.45 o 
 -25   1   1       17.02       25.98     18.37 o 
 -24   1   1       62.14      105.11     22.92 o 
 -23   1   1       43.66       85.62     19.97 o 
 -22   1   1       67.76       55.01     21.38 o 
 -21   1   1       68.29       56.54     21.16 o 
 -20   1   1      230.73      292.93     27.08 o 
 -19   1   1       44.28       64.19     13.40 o 
 -18   1   1      119.58      140.63     19.77 o 
 -17   1   1        5.78        6.45      9.92 o 
 -16   1   1      102.83      131.36     16.27 o 
 -15   1   1       17.89       16.92     11.52 o 
 -14   1   1      133.15      150.95     17.09 o 
 -13   1   1      690.95      774.16     31.92 o 
 -12   1   1     3453.81     3451.03     56.22 o 
 -11   1   1      641.54      660.92     27.72 o 
 -10   1   1     1250.08     1398.87     36.94 o 
  -9   1   1      374.30      335.09     18.71 o 
  -8   1   1      389.45      375.25     17.97 o 
  -7   1   1      723.28      675.37     22.82 o 
  -6   1   1     1945.70     1851.52     31.81 o 
  -5   1   1       60.17       42.07      7.30 o 
  -4   1   1     1126.62     1003.86     21.27 o 
  -3   1   1     1090.91     1111.85     21.05 o 
  -2   1   1     1024.99     1034.83     19.79 o 
  -1   1   1    22607.53    18301.99    349.38 o 
   0   1   1     4397.55     4979.08     43.37 o 
   1   1   1    22608.98    19961.87    373.74 o 
   2   1   1     1024.85      962.19     17.88 o 
   3   1   1     1091.51     1013.22     20.19 o 
   4   1   1     1125.83      955.22     25.48 o 
   5   1   1       60.13       34.29      7.98 o 
   6   1   1     1944.60     1941.29     35.39 o 
   7   1   1      723.34      789.91     26.45 o 
   8   1   1      389.65      441.58     19.27 o 
   9   1   1      373.99      438.25     20.90 o 
  10   1   1     1250.13     1221.80     40.73 o 
  11   1   1      642.04      753.48     30.68 o 
  12   1   1     3453.06     3693.33     62.12 o 
  13   1   1      690.57      713.01     33.44 o 
  14   1   1      133.19      131.81     17.72 o 
  15   1   1       17.79        1.35     14.34 o 
  16   1   1      102.64      126.10     16.69 o 
  17   1   1        5.73        0.00     10.00 o 
  18   1   1      119.60      118.10     19.50 o 
  19   1   1       44.42       57.87     20.72 o 
  20   1   1      230.54      228.54     31.11 o 
  21   1   1       68.31      -44.74     44.74 o 
  22   1   1       67.72      -19.00     33.47 o 
  23   1   1       43.59      -32.92     32.92 o 
  24   1   1       62.23      -34.36     34.36 o 
  25   1   1       17.06      -30.20     30.20 o 
  26   1   1       13.05      -24.31     24.31 o 
  27   1   1        4.42      -23.11     23.11 o 
  28   1   1       10.66       37.95     17.93 o 
  29   1   1       12.46        6.19     18.77 o 
  30   1   1        7.64      -19.32     19.32 o 
  31   1   1       18.23        8.40     14.81 o 
 -30   2   1       13.05       33.00     19.85 o 
 -29   2   1        5.01       27.55     15.92 o 
 -28   2   1        8.70        9.66     20.29 o 
 -27   2   1        7.25      -11.68     16.30 o 
 -26   2   1        2.04      -18.50     18.50 o 
 -25   2   1       29.73       52.82     19.38 o 
 -24   2   1       96.65       74.10     24.06 o 
 -23   2   1      102.68       83.01     26.00 o 
 -22   2   1      120.19      135.24     22.46 o 
 -21   2   1       85.95       98.95     19.69 o 
 -20   2   1       36.67       37.95     14.90 o 
 -19   2   1      298.34      317.41     25.91 o 
 -18   2   1       61.59       44.90     14.74 o 
 -17   2   1      152.49      145.94     19.05 o 
 -16   2   1       88.58       83.80     15.34 o 
 -15   2   1      258.69      230.32     19.90 o 
 -14   2   1      276.67      306.64     22.86 o 
 -13   2   1       14.26       -2.06     11.21 o 
 -12   2   1      237.81      231.25     19.24 o 
 -11   2   1     1093.34     1150.77     36.00 o 
 -10   2   1      703.51      737.59     29.63 o 
  -9   2   1      284.07      304.66     18.88 o 
  -8   2   1       23.58       21.26      8.32 o 
  -7   2   1      137.92      120.75     11.14 o 
  -6   2   1      744.67      618.58     24.09 o 
  -5   2   1      554.01      437.19     21.26 o 
  -4   2   1     3470.19     3295.34     48.11 o 
  -3   2   1     1479.24     1505.56     32.14 o 
  -2   2   1      585.39      572.70     22.37 o 
  -1   2   1      825.31      920.15     27.47 o 
   0   2   1      188.69      255.36     14.06 o 
   1   2   1      825.24      910.87     27.65 o 
   2   2   1      585.13      543.30     16.49 o 
   3   2   1     1478.59     1434.11     14.49 o 
   4   2   1     3468.88     3452.46     13.45 o 
   5   2   1      553.78      429.30     12.33 o 
   6   2   1      744.86      681.27     15.28 o 
   7   2   1      138.21      110.70      8.39 o 
   8   2   1       23.70       13.70      6.99 o 
   9   2   1      284.31      209.43     16.83 o 
  10   2   1      703.15      593.37     28.75 o 
  11   2   1     1093.78     1007.92     37.80 o 
  12   2   1      237.88      226.72     20.59 o 
  13   2   1       14.28        8.63     11.05 o 
  14   2   1      276.59      301.12     26.24 o 
  15   2   1      259.06      282.51     25.31 o 
  16   2   1       88.56      107.63     20.44 o 
  17   2   1      152.71      150.02     24.42 o 
  18   2   1       61.45       61.97     18.17 o 
  19   2   1      298.17      338.89     32.92 o 
  20   2   1       36.72      -46.55     46.55 o 
  21   2   1       85.93       74.19     33.19 o 
  22   2   1      120.17       72.88     37.38 o 
  23   2   1      102.66      -21.59     38.63 o 
  24   2   1       96.53       97.83     31.67 o 
  25   2   1       29.76      -33.14     33.14 o 
  26   2   1        2.06      -17.77     23.60 o 
  27   2   1        7.24      -10.28     16.06 o 
  28   2   1        8.68        0.00     14.38 o 
  29   2   1        5.03      -15.12     15.12 o 
  30   2   1       13.03       -2.87     13.41 o 
 -28   3   1       20.57       34.88     22.54 o 
 -27   3   1        2.49        7.95     20.27 o 
 -26   3   1        3.62       22.17     18.48 o 
 -25   3   1       30.76       18.08     23.79 o 
 -24   3   1       20.45       14.77     17.31 o 
 -23   3   1        1.17        2.02     16.88 o 
 -22   3   1       15.45       33.08     16.98 o 
 -21   3   1       54.47       41.65     17.57 o 
 -20   3   1      124.90      126.00     22.29 o 
 -19   3   1       86.10       66.70     17.84 o 
 -18   3   1      102.83      154.78     19.85 o 
 -17   3   1      334.20      356.73     27.57 o 
 -16   3   1      301.29      252.06     23.96 o 
 -15   3   1      257.47      294.71     24.62 o 
 -14   3   1      115.02      139.96     16.66 o 
 -13   3   1      132.07      152.01     17.12 o 
 -12   3   1       35.17       49.88     10.40 o 
 -11   3   1      121.47       76.11     14.50 o 
 -10   3   1       21.39       12.65      8.57 o 
  -9   3   1       98.18       79.92      9.70 o 
  -8   3   1      178.42      162.20     13.45 o 
  -7   3   1      123.25      107.85     11.58 o 
  -6   3   1      210.62      177.89     14.53 o 
  -5   3   1      394.79      306.34     19.98 o 
  -4   3   1      269.51      277.41     18.83 o 
  -3   3   1      730.82      889.84     31.91 o 
  -2   3   1      345.55      417.11     21.97 o 
  -1   3   1       19.03       31.00      9.25 o 
   0   3   1        0.30        9.83      6.55 o 
   1   3   1       18.94       23.63      9.45 o 
   2   3   1      346.03      304.82     15.99 o 
   3   3   1      730.35      614.03     17.32 o 
   4   3   1      269.88      250.05      9.46 o 
   5   3   1      394.59      326.22      8.31 o 
   6   3   1      210.79      138.46      8.37 o 
   7   3   1      123.07       90.95      7.44 o 
   8   3   1      178.15      126.51      9.26 o 
   9   3   1       98.22       80.64     11.90 o 
  10   3   1       21.50        8.73      9.75 o 
  11   3   1      121.48      105.37     15.13 o 
  12   3   1       35.17       11.44     13.30 o 
  13   3   1      131.93       85.17     17.96 o 
  14   3   1      114.88       78.39     20.36 o 
  15   3   1      257.41      261.14     28.92 o 
  16   3   1      301.37      304.90     32.60 o 
  17   3   1      334.12      277.90     38.16 o 
  18   3   1      102.92       -2.14     36.93 o 
  19   3   1       85.96       29.15     30.39 o 
  20   3   1      124.89       97.82     32.81 o 
  21   3   1       54.44      -33.88     33.88 o 
  22   3   1       15.45       -9.48     27.04 o 
  23   3   1        1.16      -25.92     25.92 o 
  24   3   1       20.45      -20.47     20.47 o 
  25   3   1       30.82       26.94     19.70 o 
  26   3   1        3.62      -16.01     16.01 o 
  27   3   1        2.50        7.53     11.01 o 
  28   3   1       20.60       34.15      9.29 o 
 -26   4   1       18.52       92.79     27.31 o 
 -25   4   1        3.45       29.68     19.97 o 
 -24   4   1       19.74       39.13     20.58 o 
 -23   4   1       28.10       44.61     19.94 o 
 -22   4   1        1.13      -12.82     19.57 o 
 -21   4   1       10.80        7.98     15.75 o 
 -20   4   1       52.64       47.84     20.27 o 
 -19   4   1       26.95       46.69     15.50 o 
 -18   4   1      158.91      197.93     22.44 o 
 -17   4   1        9.24        0.00     12.67 o 
 -16   4   1      113.49       86.39     17.28 o 
 -15   4   1       71.99       81.52     16.62 o 
 -14   4   1       12.51       -1.36     10.54 o 
 -13   4   1       44.10       26.78     14.07 o 
 -12   4   1        4.61       -9.02     12.14 o 
 -11   4   1       13.30       10.04     10.43 o 
 -10   4   1        2.13        3.77      9.30 o 
  -9   4   1       82.08       38.44     11.55 o 
  -8   4   1      100.82       99.09     15.04 o 
  -7   4   1       55.76       23.24     12.13 o 
  -6   4   1      127.15      112.09     17.11 o 
  -5   4   1      132.92      165.50     16.65 o 
  -4   4   1       96.64       89.01     14.32 o 
  -3   4   1      134.92      161.72     17.60 o 
  -2   4   1       74.83       67.42     16.08 o 
  -1   4   1       80.48      101.80     14.12 o 
   0   4   1       32.34       35.47     11.24 o 
   1   4   1       80.54       80.97     13.79 o 
   2   4   1       74.83       63.59     14.18 o 
   3   4   1      135.02      116.38     10.10 o 
   4   4   1       96.56       72.86      8.65 o 
   5   4   1      132.97      102.20     12.03 o 
   6   4   1      127.06       89.73      9.18 o 
   7   4   1       55.67       56.62     11.02 o 
   8   4   1      100.69       82.50     10.02 o 
   9   4   1       81.96       62.58     13.24 o 
  10   4   1        2.15       24.01      9.96 o 
  11   4   1       13.29       -3.40     11.50 o 
  12   4   1        4.63       -7.22     13.90 o 
  13   4   1       44.04       -9.28     16.11 o 
  14   4   1       12.45        3.88     17.48 o 
  15   4   1       71.99       47.35     20.73 o 
  16   4   1      113.41       64.13     24.93 o 
  17   4   1        9.27      -20.15     20.15 o 
  18   4   1      158.79      114.07     25.11 o 
  19   4   1       27.00       10.89     22.28 o 
  20   4   1       52.64       66.37     22.28 o 
  21   4   1       10.83        5.94     18.89 o 
  22   4   1        1.13        0.00     12.40 o 
  23   4   1       28.12       32.42     13.85 o 
  24   4   1       19.78      -13.92     13.92 o 
  25   4   1        3.46       -1.29     11.51 o 
  26   4   1       18.54        8.76      7.77 o 
 -22   5   1       11.90       66.98     26.49 o 
 -21   5   1        4.80       24.61     21.76 o 
 -20   5   1       20.91        0.00     21.59 o 
 -19   5   1        6.18      -21.30     21.30 o 
 -18   5   1        3.98        6.12     16.87 o 
 -17   5   1       90.14      108.11     21.09 o 
 -16   5   1       31.65       10.64     14.58 o 
 -15   5   1        8.23       22.19     10.42 o 
 -14   5   1        5.65       -3.23     14.26 o 
 -13   5   1       24.41       18.85     14.51 o 
 -12   5   1       16.61       12.18     13.13 o 
 -11   5   1       18.88       19.27      9.73 o 
 -10   5   1       18.49        1.50     13.49 o 
  -9   5   1       15.50        8.65     13.15 o 
  -8   5   1       40.79       31.00     12.28 o 
  -7   5   1      105.40      121.24     17.89 o 
  -6   5   1       16.47       37.42     13.44 o 
  -5   5   1       26.36       34.49     14.34 o 
  -4   5   1       51.15       84.21     17.63 o 
  -3   5   1       29.09       40.02     13.86 o 
  -2   5   1       57.52       83.45     14.85 o 
  -1   5   1       43.73       52.03     14.63 o 
   0   5   1      208.69      250.67     24.53 o 
   1   5   1       43.73       52.09     15.91 o 
   2   5   1       57.54       70.75     12.96 o 
   3   5   1       29.07       27.21     13.39 o 
   4   5   1       51.06       45.22     13.73 o 
   5   5   1       26.29       -4.68     12.72 o 
   6   5   1       16.51       -6.58     12.92 o 
   7   5   1      105.29       81.36     15.89 o 
   8   5   1       40.80       40.34     12.32 o 
   9   5   1       15.50      -15.31     15.31 o 
  10   5   1       18.50        1.90     13.74 o 
  11   5   1       18.94       11.36     13.02 o 
  12   5   1       16.59       21.12     13.14 o 
  13   5   1       24.40       -3.91     14.03 o 
  14   5   1        5.67       -2.00     14.03 o 
  15   5   1        8.24        1.92     12.31 o 
  16   5   1       31.71       12.73     12.73 o 
  17   5   1       90.19       85.88     18.15 o 
  18   5   1        4.00       -3.15     12.28 o 
  19   5   1        6.18       11.83      9.17 o 
  20   5   1       20.91       14.82      9.22 o 
  21   5   1        4.79        0.00     10.16 o 
  22   5   1       11.88        4.27      8.54 o 
 -17   6   1        6.45       30.63     17.82 o 
 -16   6   1        9.42        5.06     21.38 o 
 -15   6   1        5.30       20.41     18.05 o 
 -14   6   1        4.67       -2.04     17.14 o 
 -13   6   1       30.29       25.91     14.72 o 
 -12   6   1        2.07        0.00     16.01 o 
 -11   6   1       10.69       -7.28     16.23 o 
 -10   6   1       21.92       29.94     14.15 o 
  -9   6   1       12.05       15.45     16.54 o 
  -8   6   1       20.37       43.53     18.06 o 
  -7   6   1       44.30       67.51     16.02 o 
  -6   6   1       19.93       52.18     14.03 o 
  -5   6   1        7.99      -11.35     15.14 o 
  -4   6   1       13.06      -14.47     15.00 o 
  -3   6   1        0.48       12.89     11.99 o 
  -2   6   1        9.84       27.18     12.95 o 
  -1   6   1        7.49       49.86     15.77 o 
   0   6   1       68.56       72.49     21.92 o 
   1   6   1        7.49       32.36     16.08 o 
   2   6   1        9.82       14.64     14.09 o 
   3   6   1        0.48        0.00     15.01 o 
   4   6   1       13.09       -1.66     12.57 o 
   5   6   1        8.02        9.91     10.64 o 
   6   6   1       19.96      -16.70     16.70 o 
   7   6   1       44.33       16.41     13.74 o 
   8   6   1       20.37       30.81     12.02 o 
   9   6   1       12.04        0.00     13.48 o 
  10   6   1       21.93        6.13     11.79 o 
  11   6   1       10.71       11.95      9.95 o 
  12   6   1        2.06       11.51      9.50 o 
  13   6   1       30.29       12.28      7.74 o 
  14   6   1        4.67        3.79      9.68 o 
  15   6   1        5.30        2.34      9.79 o 
  16   6   1        9.44       -3.30      9.40 o 
  -6   7   1        1.22       10.08     12.94 o 
  -5   7   1        1.32      -13.04     15.67 o 
  -4   7   1       15.49       40.89     11.72 o 
  -3   7   1        2.27        1.54      9.36 o 
  -2   7   1        1.49        7.50      9.55 o 
  -1   7   1        0.08      -13.06     13.06 o 
   0   7   1        6.98       16.88     11.94 o 
   1   7   1        0.08       12.37     10.86 o 
   2   7   1        1.50       11.99      8.93 o 
   3   7   1        2.26       -7.79      9.45 o 
   4   7   1       15.49        2.50      9.30 o 
   5   7   1        1.31       -8.46      9.66 o 
   0   0   2      215.64      257.79     25.89 o 
   1   0   2     3996.83     4117.88     28.35 o 
   2   0   2     1727.56     1661.91     15.75 o 
   3   0   2     1107.56     1085.85     15.06 o 
   4   0   2        4.01       -1.70      3.44 o 
   5   0   2      102.68      104.46      8.24 o 
   6   0   2      342.43      317.85     11.20 o 
   7   0   2     3082.71     2874.47     50.75 o 
   8   0   2     1025.12      993.33     78.78 o 
   9   0   2       10.39        4.08      5.33 o 
  10   0   2     2483.94     2499.93     37.65 o 
  11   0   2    10516.80    10836.29    156.88 o 
  12   0   2     1631.08     1594.19     31.56 o 
  13   0   2     2703.18     2670.92     40.29 o 
  14   0   2      191.53      204.26     14.03 o 
  15   0   2      699.08      777.68     23.67 o 
  16   0   2      299.50      317.36     16.55 o 
  17   0   2      458.58      440.99     28.33 o 
  18   0   2       25.20       24.22     20.34 o 
  19   0   2        1.74       25.56      9.54 o 
  20   0   2       24.29       26.68     11.69 o 
  21   0   2      219.53      198.33     18.32 o 
  22   0   2        0.10        1.76     11.87 o 
  23   0   2        1.05        4.07     11.10 o 
  24   0   2        5.92        0.96     11.05 o 
  25   0   2       33.46       53.17     13.38 o 
  26   0   2        8.11        8.21     17.66 o 
  27   0   2       31.51       34.08     27.76 o 
  28   0   2        2.37      -14.36     26.80 o 
  29   0   2       34.71       26.26     15.29 o 
  30   0   2       18.14       32.42     20.01 o 
  31   0   2        4.67       -2.61     12.91 o 
 -31   1   2       34.65       32.49     18.05 o 
 -30   1   2       18.39       14.33     17.62 o 
 -29   1   2        5.64       23.76     13.91 o 
 -28   1   2        1.80       22.27     17.16 o 
 -27   1   2       24.63       33.98     18.72 o 
 -26   1   2        6.81        8.98     18.73 o 
 -25   1   2       13.83       13.15     16.83 o 
 -24   1   2       31.50       63.09     19.96 o 
 -23   1   2      321.47      381.80     32.00 o 
 -22   1   2       84.99      112.97     25.19 o 
 -21   1   2      418.20      510.52     35.45 o 
 -20   1   2       33.45       23.10     16.35 o 
 -19   1   2      204.44      182.90     23.83 o 
 -18   1   2      142.22      135.87     20.49 o 
 -17   1   2      215.34      228.99     20.02 o 
 -16   1   2       63.93       64.47     14.14 o 
 -15   1   2      306.08      294.74     23.15 o 
 -14   1   2      403.30      405.77     24.27 o 
 -13   1   2     1625.51     1629.28     44.46 o 
 -12   1   2      470.64      517.55     24.65 o 
 -11   1   2       73.82       80.62     12.95 o 
 -10   1   2       77.29       76.87     11.27 o 
  -9   1   2      226.74      236.71     16.21 o 
  -8   1   2      192.36      170.77     14.05 o 
  -7   1   2     2322.31     2622.01     41.06 o 
  -6   1   2       70.94       53.39      8.69 o 
  -5   1   2     1270.38     1321.87     27.16 o 
  -4   1   2        2.70        4.76      6.00 o 
  -3   1   2     2434.85     2458.80     33.97 o 
  -2   1   2     5900.63     5824.23     50.17 o 
  -1   1   2     8502.63     8050.16     58.32 o 
   0   1   2      826.77      815.25     20.97 o 
   1   1   2     8501.74     8782.33     61.63 o 
   2   1   2     5897.57     6490.63     54.64 o 
   3   1   2     2434.43     2682.10     36.65 o 
   4   1   2        2.66       11.30      6.99 o 
   5   1   2     1271.60     1271.55     30.13 o 
   6   1   2       70.93       80.37      9.14 o 
   7   1   2     2322.07     2258.74     45.04 o 
   8   1   2      192.54      190.01     14.96 o 
   9   1   2      226.24      293.38     17.85 o 
  10   1   2       77.27      108.77     11.17 o 
  11   1   2       73.86       74.69     12.49 o 
  12   1   2      470.89      495.09     26.08 o 
  13   1   2     1625.35     1772.65     49.16 o 
  14   1   2      403.34      451.09     27.96 o 
  15   1   2      305.87      292.35     24.67 o 
  16   1   2       63.97       72.68     16.19 o 
  17   1   2      215.21      202.93     21.13 o 
  18   1   2      142.04      166.22     22.85 o 
  19   1   2      204.86      215.57     26.08 o 
  20   1   2       33.37       40.74     18.04 o 
  21   1   2      418.38      450.73     40.07 o 
  22   1   2       85.09       88.73     28.79 o 
  23   1   2      321.35      400.91     37.06 o 
  24   1   2       31.49       34.85     22.26 o 
  25   1   2       13.77       23.66     17.96 o 
  26   1   2        6.80       23.95     19.06 o 
  27   1   2       24.63       23.43     21.91 o 
  28   1   2        1.79      -22.84     22.84 o 
  29   1   2        5.63       -4.17     19.83 o 
  30   1   2       18.39        5.87     16.86 o 
  31   1   2       34.66        5.22     19.95 o 
 -30   2   2       19.86        2.25     20.90 o 
 -29   2   2        0.37       -6.95     17.37 o 
 -28   2   2       21.89       -9.28     23.33 o 
 -27   2   2        6.79       24.72     18.18 o 
 -26   2   2        0.10      -18.76     18.76 o 
 -25   2   2       18.13       27.32     17.25 o 
 -24   2   2       83.11       66.57     19.47 o 
 -23   2   2       45.87       21.11     18.71 o 
 -22   2   2      142.61      158.08     23.88 o 
 -21   2   2        7.40       -5.22     14.95 o 
 -20   2   2      249.67      246.59     25.46 o 
 -19   2   2      286.25      357.88     28.11 o 
 -18   2   2      344.89      356.52     27.48 o 
 -17   2   2       34.56       39.40     13.21 o 
 -16   2   2       33.51       68.12     13.16 o 
 -15   2   2      148.41      147.84     16.58 o 
 -14   2   2       45.30       54.95     12.19 o 
 -13   2   2      286.82      244.30     21.38 o 
 -12   2   2      398.67      411.30     22.99 o 
 -11   2   2      293.85      304.75     20.95 o 
 -10   2   2      535.45      574.69     26.07 o 
  -9   2   2      212.70      252.05     17.58 o 
  -8   2   2      557.12      622.45     26.23 o 
  -7   2   2      796.07      805.47     28.68 o 
  -6   2   2      399.09      434.61     21.36 o 
  -5   2   2      322.16      345.41     19.88 o 
  -4   2   2      202.28      219.66     15.54 o 
  -3   2   2     1499.58     1681.49     34.13 o 
  -2   2   2      583.92      626.78     23.83 o 
  -1   2   2     1603.35     1567.95     36.44 o 
   0   2   2      180.37      232.58     14.21 o 
   1   2   2     1603.28     1688.65     37.59 o 
   2   2   2      583.90      606.06     24.51 o 
   3   2   2     1500.30     1290.96     34.23 o 
   4   2   2      202.32      169.16     12.18 o 
   5   2   2      322.40      245.55     16.45 o 
   6   2   2      399.60      364.98     15.93 o 
   7   2   2      795.76      719.11     23.07 o 
   8   2   2      557.15      453.15     23.30 o 
   9   2   2      212.75      245.14     18.80 o 
  10   2   2      534.77      502.07     27.04 o 
  11   2   2      293.87      290.06     22.35 o 
  12   2   2      398.90      428.70     27.06 o 
  13   2   2      286.94      329.67     24.09 o 
  14   2   2       45.53       16.46     15.08 o 
  15   2   2      148.33      160.63     21.20 o 
  16   2   2       33.35       79.29     16.20 o 
  17   2   2       34.58       46.11     18.85 o 
  18   2   2      344.66      344.12     35.51 o 
  19   2   2      286.29      365.36     35.54 o 
  20   2   2      249.64      244.33     32.02 o 
  21   2   2        7.39       -8.88     22.66 o 
  22   2   2      142.63      141.40     26.70 o 
  23   2   2       45.84       33.10     22.76 o 
  24   2   2       83.05       73.57     25.37 o 
  25   2   2       18.15      -21.01     22.31 o 
  26   2   2        0.10       -4.53     15.98 o 
  27   2   2        6.79        2.11     16.08 o 
  28   2   2       21.82       39.14     15.44 o 
  29   2   2        0.37      -17.89     17.89 o 
  30   2   2       19.87        7.41     11.77 o 
 -28   3   2        1.16        0.00     22.20 o 
 -27   3   2       11.65        2.36     21.01 o 
 -26   3   2       14.25       23.26     19.55 o 
 -25   3   2        0.20        8.71     15.81 o 
 -24   3   2       13.02       10.38     16.70 o 
 -23   3   2      168.00      180.40     24.24 o 
 -22   3   2      168.28      215.00     24.60 o 
 -21   3   2       10.91       -1.73     16.07 o 
 -20   3   2      202.20      173.13     23.91 o 
 -19   3   2       64.90       55.39     17.76 o 
 -18   3   2       40.95       67.69     13.62 o 
 -17   3   2      145.71      196.54     21.86 o 
 -16   3   2      604.46      644.18     33.70 o 
 -15   3   2      243.01      209.89     21.20 o 
 -14   3   2       19.53       15.07     11.46 o 
 -13   3   2       25.15        1.27     12.13 o 
 -12   3   2       63.80       78.80     14.10 o 
 -11   3   2      105.35      122.64     15.65 o 
 -10   3   2       29.96       31.23      8.62 o 
  -9   3   2       65.75       38.55     12.78 o 
  -8   3   2       32.59       15.03     10.90 o 
  -7   3   2       36.09       44.07      9.65 o 
  -6   3   2      198.84      197.26     15.46 o 
  -5   3   2       89.75      128.70     14.03 o 
  -4   3   2     1272.89     1527.87     41.55 o 
  -3   3   2       78.31       78.67     12.46 o 
  -2   3   2       97.27       93.84     14.43 o 
  -1   3   2      337.55      322.82     24.75 o 
   0   3   2      293.62      286.48     19.16 o 
   1   3   2      337.35      315.79     23.37 o 
   2   3   2       97.10      149.13     15.25 o 
   3   3   2       78.12       59.37     11.30 o 
   4   3   2     1273.43     1046.23     36.12 o 
   5   3   2       89.94       55.73     10.51 o 
   6   3   2      199.23      176.21     12.57 o 
   7   3   2       36.04       16.67     10.69 o 
   8   3   2       32.65       23.37      8.29 o 
   9   3   2       65.67       46.54     10.68 o 
  10   3   2       29.95       15.47     10.06 o 
  11   3   2      105.43      101.17     14.41 o 
  12   3   2       63.84       30.42     14.15 o 
  13   3   2       25.12       29.42     14.71 o 
  14   3   2       19.57       -5.01     15.03 o 
  15   3   2      242.90      233.46     27.34 o 
  16   3   2      604.52      662.82     44.48 o 
  17   3   2      145.76      190.74     27.80 o 
  18   3   2       40.94        6.28     22.41 o 
  19   3   2       64.91       97.67     25.70 o 
  20   3   2      202.13      212.43     30.89 o 
  21   3   2       10.92       13.93     19.62 o 
  22   3   2      168.40      155.06     31.17 o 
  23   3   2      168.02      144.98     32.22 o 
  24   3   2       13.06      -27.20     27.20 o 
  25   3   2        0.20      -13.33     16.67 o 
  26   3   2       14.20        1.69     14.55 o 
  27   3   2       11.64       13.64     12.06 o 
  28   3   2        1.16      -11.81     11.81 o 
 -26   4   2       12.98       33.12     27.46 o 
 -25   4   2       14.72        0.00     24.59 o 
 -24   4   2        6.78       29.36     18.00 o 
 -23   4   2       16.72       -9.04     21.69 o 
 -22   4   2       32.48       45.87     18.91 o 
 -21   4   2       86.82       70.00     21.30 o 
 -20   4   2       15.61       12.76     17.49 o 
 -19   4   2       14.93       10.30     14.76 o 
 -18   4   2       98.02      115.08     18.75 o 
 -17   4   2      209.84      210.46     22.92 o 
 -16   4   2       80.22       73.88     17.69 o 
 -15   4   2      116.35      103.05     19.00 o 
 -14   4   2       94.17       82.64     17.81 o 
 -13   4   2      102.28      112.58     15.10 o 
 -12   4   2       39.87       36.80     12.78 o 
 -11   4   2       56.15       61.47     13.05 o 
 -10   4   2        9.84       -4.96     11.93 o 
  -9   4   2       15.57       -6.20     11.21 o 
  -8   4   2       52.86       46.94     11.89 o 
  -7   4   2       50.55       47.31     11.37 o 
  -6   4   2       21.16       43.19     11.26 o 
  -5   4   2       82.54       92.72     14.25 o 
  -4   4   2       41.37       54.18     11.88 o 
  -3   4   2       28.34       44.82     11.36 o 
  -2   4   2        4.73       -8.08      9.99 o 
  -1   4   2       37.20       49.63      9.03 o 
   0   4   2       19.08        8.25     12.82 o 
   1   4   2       37.22       33.19      9.89 o 
   2   4   2        4.73       -6.01     10.24 o 
   3   4   2       28.37       40.59     13.08 o 
   4   4   2       41.38       24.00     11.66 o 
   5   4   2       82.50       77.61     11.83 o 
   6   4   2       21.15        9.44     10.61 o 
   7   4   2       50.55       16.80     10.32 o 
   8   4   2       52.85       45.81      8.07 o 
   9   4   2       15.62       -6.23     11.96 o 
  10   4   2        9.82        8.14     12.97 o 
  11   4   2       56.05       26.97     12.97 o 
  12   4   2       39.92        8.98     15.06 o 
  13   4   2      102.22       89.49     18.81 o 
  14   4   2       94.25       42.94     17.12 o 
  15   4   2      116.36      113.56     24.02 o 
  16   4   2       80.20       81.43     19.54 o 
  17   4   2      209.92      191.95     23.97 o 
  18   4   2       98.02       44.71     21.83 o 
  19   4   2       14.94       12.64     16.29 o 
  20   4   2       15.62       38.30     14.87 o 
  21   4   2       86.78       60.67     21.44 o 
  22   4   2       32.47       40.11     16.52 o 
  23   4   2       16.71        0.00     13.94 o 
  24   4   2        6.80        1.36     12.12 o 
  25   4   2       14.72       31.26     11.12 o 
 -22   5   2        9.24       -5.71     24.91 o 
 -21   5   2       24.91       22.85     22.85 o 
 -20   5   2       18.98       48.32     18.25 o 
 -19   5   2       32.78       55.18     18.18 o 
 -18   5   2       27.95       -2.03     18.68 o 
 -17   5   2       11.13        8.92      2.50 o 
 -16   5   2       12.14       42.38     14.25 o 
 -15   5   2       25.73       37.15     12.89 o 
 -14   5   2       51.58       32.43     14.44 o 
 -13   5   2        5.32        6.33     11.35 o 
 -12   5   2       35.08       33.60     14.29 o 
 -11   5   2        2.04       16.33     12.62 o 
 -10   5   2        5.04        0.00     11.90 o 
  -9   5   2       50.87       77.53     16.43 o 
  -8   5   2        8.62       35.51     12.59 o 
  -7   5   2       26.28       49.04     12.31 o 
  -6   5   2       32.43       51.56     11.84 o 
  -5   5   2       66.72       87.54     16.20 o 
  -4   5   2       85.44      137.57     18.51 o 
  -3   5   2      209.86      299.57     24.64 o 
  -2   5   2       56.32       81.40     14.36 o 
  -1   5   2       23.91       60.82     12.93 o 
   0   5   2      406.18      338.51     37.26 o 
   1   5   2       23.81       24.70     17.03 o 
   2   5   2       56.29       63.62     16.22 o 
   3   5   2      209.85      214.85     24.59 o 
   4   5   2       85.46       55.76     18.22 o 
   5   5   2       66.80       35.00     14.30 o 
   6   5   2       32.45       19.63     12.72 o 
   7   5   2       26.24        3.39     11.98 o 
   8   5   2        8.60        5.25     13.01 o 
   9   5   2       50.87       -3.44     16.09 o 
  10   5   2        5.05       38.00     13.59 o 
  11   5   2        2.03       14.68     14.46 o 
  12   5   2       35.10       -5.66     16.31 o 
  13   5   2        5.30      -15.72     15.72 o 
  14   5   2       51.56       16.68     15.39 o 
  15   5   2       25.79      -14.65     17.71 o 
  16   5   2       12.14       42.18     14.31 o 
  17   5   2       11.16       11.62     12.33 o 
  18   5   2       27.92       15.66     10.56 o 
  19   5   2       32.71       18.73     13.73 o 
  20   5   2       18.97       14.39     10.10 o 
  21   5   2       24.88        4.74     10.35 o 
  22   5   2        9.25        3.14      8.38 o 
 -16   6   2        5.51        2.33     17.14 o 
 -15   6   2       11.90        6.43     18.67 o 
 -14   6   2        5.65       16.19     15.03 o 
 -13   6   2       16.22      -18.30     18.30 o 
 -12   6   2       34.88        7.30     17.15 o 
 -11   6   2        4.09       15.97     15.25 o 
 -10   6   2       20.99       42.71     16.83 o 
  -9   6   2       10.08       -4.92     15.65 o 
  -8   6   2        3.81       -8.23     13.49 o 
  -7   6   2        4.93       -1.58     13.63 o 
  -6   6   2       10.28       14.34     10.66 o 
  -5   6   2        1.79      -12.62     13.85 o 
  -4   6   2       22.74       48.88     15.12 o 
  -3   6   2        7.02       26.66     10.77 o 
  -2   6   2       52.09       42.57     15.26 o 
  -1   6   2       13.46        1.61     14.08 o 
   0   6   2       10.94       22.17     15.20 o 
   1   6   2       13.47       14.34     16.32 o 
   2   6   2       52.09       19.03     15.62 o 
   3   6   2        7.02        8.07     13.98 o 
   4   6   2       22.77       17.68     14.11 o 
   5   6   2        1.79       30.46     11.16 o 
   6   6   2       10.24       -9.61     13.64 o 
   7   6   2        4.93       22.31     12.53 o 
   8   6   2        3.79      -14.72     14.72 o 
   9   6   2       10.08      -10.84     11.81 o 
  10   6   2       21.01      -10.55     12.72 o 
  11   6   2        4.10        5.89      9.87 o 
  12   6   2       34.87        2.76     10.93 o 
  13   6   2       16.23       -9.25     10.67 o 
  14   6   2        5.64        7.45      8.05 o 
  15   6   2       11.87       -8.08      9.69 o 
  16   6   2        5.51       -6.41      7.87 o 
  -5   7   2        3.54        0.00     13.58 o 
  -4   7   2        2.48        7.45     10.31 o 
  -3   7   2        0.25        5.84     12.21 o 
  -2   7   2        5.00      -12.08     12.08 o 
  -1   7   2        0.20       12.58     10.55 o 
   0   7   2        7.42       13.64     10.29 o 
   1   7   2        0.20        9.29      8.69 o 
   2   7   2        4.98        9.02     10.54 o 
   3   7   2        0.25       -3.74      9.96 o 
   4   7   2        2.47       -4.80      9.48 o 
   1   0   3    11192.24    10561.75     73.55 o 
   2   0   3     4821.80     4668.40     30.33 o 
   3   0   3      503.99      507.43     13.27 o 
   4   0   3     2835.77     2584.40    122.74 o 
   5   0   3      304.49      280.70      9.25 o 
   6   0   3      169.13      187.34      9.73 o 
   7   0   3      142.17      120.18      7.98 o 
   8   0   3      202.24      208.58      9.82 o 
   9   0   3      475.09      475.58     29.54 o 
  10   0   3      608.69      569.41     25.47 o 
  11   0   3       76.87       81.94      7.81 o 
  12   0   3       11.17        6.28      7.63 o 
  13   0   3      282.01      260.83     21.78 o 
  14   0   3        0.08        0.13      6.20 o 
  15   0   3      106.38      112.04     13.44 o 
  16   0   3       79.45       92.52     11.30 o 
  17   0   3       70.16       69.39     10.28 o 
  18   0   3       60.14       65.10     12.46 o 
  19   0   3      410.14      416.98     36.89 o 
  20   0   3      756.28      796.59     31.75 o 
  21   0   3      572.37      562.81     26.99 o 
  22   0   3       33.30       17.54     14.86 o 
  23   0   3       65.19       80.72     16.57 o 
  24   0   3        1.81       11.91     12.41 o 
  25   0   3       21.82       35.61     13.46 o 
  26   0   3        0.21        4.68     13.99 o 
  27   0   3       18.41       20.77     15.65 o 
  28   0   3        9.16       15.99     12.23 o 
  29   0   3       41.11       51.02     16.91 o 
  30   0   3        0.54      -13.25     13.25 o 
  31   0   3       41.53       34.39     16.31 o 
 -30   1   3       12.74       -5.60     13.48 o 
 -29   1   3       12.01      -16.21     19.58 o 
 -28   1   3        8.47        2.19     15.11 o 
 -27   1   3        4.89        0.00     18.04 o 
 -26   1   3        4.59        8.81     17.13 o 
 -25   1   3       29.06       -4.46     20.20 o 
 -24   1   3       43.96       27.90     20.67 o 
 -23   1   3      251.32      223.44     29.52 o 
 -22   1   3        6.07      -11.90     17.31 o 
 -21   1   3       31.52       12.87     20.39 o 
 -20   1   3      180.42      155.29     23.58 o 
 -19   1   3      470.20      456.26     32.64 o 
 -18   1   3      174.70      155.41     23.93 o 
 -17   1   3      125.23      136.25     18.01 o 
 -16   1   3       60.80       68.43     15.04 o 
 -15   1   3       84.21       82.90     14.90 o 
 -14   1   3      120.02      139.94     16.01 o 
 -13   1   3       20.32       -4.16     10.55 o 
 -12   1   3      328.00      288.02     20.06 o 
 -11   1   3      275.93      294.93     18.85 o 
 -10   1   3      288.69      332.62     19.87 o 
  -9   1   3      130.10      119.17     12.06 o 
  -8   1   3      410.39      395.34     20.29 o 
  -7   1   3      561.72      547.09     23.38 o 
  -6   1   3      522.19      511.54     20.24 o 
  -5   1   3     1434.73     1296.13     31.62 o 
  -4   1   3     3299.98     3220.38     43.52 o 
  -3   1   3     2986.71     3086.35     41.54 o 
  -2   1   3      149.81      143.89     11.58 o 
  -1   1   3    13057.52    12574.53     79.63 o 
   0   1   3      121.32      144.78     13.05 o 
   1   1   3    13059.70    12968.75     80.56 o 
   2   1   3      149.63      146.61     11.06 o 
   3   1   3     2987.05     3067.32     40.89 o 
   4   1   3     3300.81     3314.29     44.41 o 
   5   1   3     1434.44     1445.76     32.66 o 
   6   1   3      522.03      485.14     20.29 o 
   7   1   3      561.69      623.37     24.27 o 
   8   1   3      410.36      462.95     21.54 o 
   9   1   3      130.31      135.90     12.78 o 
  10   1   3      288.46      323.06     20.72 o 
  11   1   3      276.17      253.97     18.72 o 
  12   1   3      328.01      298.34     20.98 o 
  13   1   3       20.28        5.61      9.89 o 
  14   1   3      119.98       98.17     17.00 o 
  15   1   3       83.97       83.35     17.16 o 
  16   1   3       60.71       57.02     15.43 o 
  17   1   3      125.02      137.74     20.07 o 
  18   1   3      174.75      149.68     21.46 o 
  19   1   3      470.11      483.04     36.60 o 
  20   1   3      180.34      146.92     24.88 o 
  21   1   3       31.48       52.20     20.41 o 
  22   1   3        6.07        4.39     17.56 o 
  23   1   3      251.20      227.63     33.81 o 
  24   1   3       43.99       39.37     20.40 o 
  25   1   3       29.05       54.51     19.01 o 
  26   1   3        4.56        4.82     19.55 o 
  27   1   3        4.93        0.00     19.13 o 
  28   1   3        8.49        9.05     16.47 o 
  29   1   3       11.95      -20.98     20.98 o 
  30   1   3       12.74       16.01     15.08 o 
 -29   2   3       10.55       10.60     15.30 o 
 -28   2   3        6.26       -6.51     18.70 o 
 -27   2   3        9.41       13.07     17.71 o 
 -26   2   3        0.29        4.37     15.18 o 
 -25   2   3       28.26       35.84     19.10 o 
 -24   2   3       47.82       79.71     19.15 o 
 -23   2   3        1.76        3.86     14.70 o 
 -22   2   3       29.15       14.96     17.38 o 
 -21   2   3        2.41       10.60     15.65 o 
 -20   2   3      329.14      413.99     29.95 o 
 -19   2   3       51.32       33.33     19.28 o 
 -18   2   3      564.37      609.26     35.01 o 
 -17   2   3       34.22       34.08     16.22 o 
 -16   2   3      223.13      247.32     23.15 o 
 -15   2   3      301.46      255.07     22.11 o 
 -14   2   3      116.86      119.23     14.85 o 
 -13   2   3      274.66      272.92     21.53 o 
 -12   2   3       94.60      100.37     14.11 o 
 -11   2   3        3.93        0.92      9.03 o 
 -10   2   3      196.42      230.23     18.53 o 
  -9   2   3      328.19      345.43     21.59 o 
  -8   2   3      110.05      112.96     12.58 o 
  -7   2   3     1046.01     1086.11     33.21 o 
  -6   2   3      386.96      387.68     20.69 o 
  -5   2   3       66.17       72.87      9.70 o 
  -4   2   3     1153.76     1157.03     33.38 o 
  -3   2   3      380.53      401.67     20.44 o 
  -2   2   3      166.23      146.72     13.12 o 
  -1   2   3      906.36      951.35     30.20 o 
   0   2   3       11.99        0.75      8.44 o 
   1   2   3      907.17     1076.11     31.11 o 
   2   2   3      166.22      163.11     13.92 o 
   3   2   3      380.77      420.39     20.18 o 
   4   2   3     1154.14     1210.67     34.72 o 
   5   2   3       66.13       63.86     11.37 o 
   6   2   3      386.71      373.95     21.81 o 
   7   2   3     1045.61      973.40     35.19 o 
   8   2   3      110.15       85.06     14.13 o 
   9   2   3      328.65      351.24     23.40 o 
  10   2   3      196.53      276.85     19.57 o 
  11   2   3        3.93        8.26      8.80 o 
  12   2   3       94.63      107.04     16.40 o 
  13   2   3      274.23      278.08     23.94 o 
  14   2   3      116.80      142.34     19.59 o 
  15   2   3      301.28      297.26     26.61 o 
  16   2   3      222.84      243.59     28.21 o 
  17   2   3       34.18       50.71     16.52 o 
  18   2   3      564.83      723.58     42.39 o 
  19   2   3       51.41       33.99     22.95 o 
  20   2   3      329.50      401.87     35.11 o 
  21   2   3        2.41       11.08     19.47 o 
  22   2   3       29.13       55.22     16.83 o 
  23   2   3        1.76      -16.33     20.62 o 
  24   2   3       47.84       74.71     20.18 o 
  25   2   3       28.25       47.77     18.04 o 
  26   2   3        0.30        8.80     13.67 o 
  27   2   3        9.42       16.33     15.29 o 
  28   2   3        6.27        9.40     15.74 o 
  29   2   3       10.56      -15.11     15.11 o 
 -28   3   3       26.37       21.17     20.33 o 
 -27   3   3       15.36       20.73     19.86 o 
 -26   3   3       15.92       53.29     17.26 o 
 -25   3   3       62.75       49.19     21.52 o 
 -24   3   3       12.43       10.33     19.34 o 
 -23   3   3       93.56      102.25     21.28 o 
 -22   3   3        2.33       11.36     15.97 o 
 -21   3   3       17.23       19.60     15.02 o 
 -20   3   3        4.24       -6.94     16.90 o 
 -19   3   3      116.74      125.21     20.72 o 
 -18   3   3       90.39       54.44     22.38 o 
 -17   3   3      112.79      124.52     19.11 o 
 -16   3   3       37.30       35.38     13.08 o 
 -15   3   3      206.44      237.72     21.86 o 
 -14   3   3      218.55      164.10     18.66 o 
 -13   3   3       82.56       56.30     16.34 o 
 -12   3   3      139.17      125.14     19.18 o 
 -11   3   3       34.08       25.50     10.81 o 
 -10   3   3       74.60       71.59     14.10 o 
  -9   3   3       53.55       54.27     13.29 o 
  -8   3   3       21.98       29.36      9.20 o 
  -7   3   3       70.23       68.60     14.32 o 
  -6   3   3      625.25      635.76     29.73 o 
  -5   3   3      390.60      494.21     25.26 o 
  -4   3   3       81.81      101.61     14.42 o 
  -3   3   3      255.54      239.04     18.87 o 
  -2   3   3      226.54      240.04     17.43 o 
  -1   3   3      133.33      115.00     15.28 o 
   0   3   3       17.99        9.57     10.05 o 
   1   3   3      133.39      135.59     14.86 o 
   2   3   3      226.70      208.76     18.10 o 
   3   3   3      255.87      238.81     20.18 o 
   4   3   3       81.77       80.50     13.83 o 
   5   3   3      390.85      355.87     23.98 o 
   6   3   3      624.67      581.62     26.69 o 
   7   3   3       70.40       56.94     11.73 o 
   8   3   3       22.00        3.78     10.61 o 
   9   3   3       53.51       44.77     12.03 o 
  10   3   3       74.81       51.12     13.23 o 
  11   3   3       34.03       24.25     11.33 o 
  12   3   3      138.95      114.25     20.11 o 
  13   3   3       82.66       95.89     16.93 o 
  14   3   3      218.51      203.79     23.11 o 
  15   3   3      206.56      219.98     25.51 o 
  16   3   3       37.24       36.29     17.00 o 
  17   3   3      112.87      125.20     25.92 o 
  18   3   3       90.38      112.20     21.91 o 
  19   3   3      116.80      147.09     27.55 o 
  20   3   3        4.25       -2.27     19.02 o 
  21   3   3       17.23       11.19     21.30 o 
  22   3   3        2.33        0.00     19.55 o 
  23   3   3       93.52       91.72     25.13 o 
  24   3   3       12.42      -10.04     18.58 o 
  25   3   3       62.70       46.23     16.99 o 
  26   3   3       15.92        3.28     13.10 o 
  27   3   3       15.36        8.96     13.72 o 
  28   3   3       26.36       34.25     10.78 o 
 -25   4   3        1.02        5.00     17.49 o 
 -24   4   3       25.38       57.74     20.49 o 
 -23   4   3       23.23       13.09     18.46 o 
 -22   4   3        4.86       59.18     16.37 o 
 -21   4   3        0.72      -16.69     16.69 o 
 -20   4   3       19.53       45.86     16.84 o 
 -19   4   3       83.68       82.03     18.05 o 
 -18   4   3       16.21        1.59     16.90 o 
 -17   4   3       11.60        9.49     13.64 o 
 -16   4   3      134.16      107.76     19.90 o 
 -15   4   3        8.07        2.95     11.02 o 
 -14   4   3       77.94       99.04     18.70 o 
 -13   4   3       35.53       27.83     12.43 o 
 -12   4   3        1.25        1.38     11.48 o 
 -11   4   3       53.28       54.12     13.73 o 
 -10   4   3       35.62       45.21     12.20 o 
  -9   4   3      290.26      381.74     26.79 o 
  -8   4   3       28.55       33.46     11.97 o 
  -7   4   3       17.16       34.33     13.69 o 
  -6   4   3       26.35       18.13     12.77 o 
  -5   4   3       18.54       23.90     11.84 o 
  -4   4   3      206.94      191.68     19.29 o 
  -3   4   3       55.55       55.91     12.28 o 
  -2   4   3      211.62      228.66     20.54 o 
  -1   4   3       33.09       52.74     13.62 o 
   0   4   3      131.30      136.61     16.39 o 
   1   4   3       33.09       77.17     15.27 o 
   2   4   3      211.71      246.92     21.94 o 
   3   4   3       55.63       66.21     12.47 o 
   4   4   3      206.99      213.33     23.68 o 
   5   4   3       18.52       39.18     11.89 o 
   6   4   3       26.35       26.52     10.90 o 
   7   4   3       17.18       10.11     11.79 o 
   8   4   3       28.58       27.16     12.24 o 
   9   4   3      290.48      263.13     22.16 o 
  10   4   3       35.67       26.34     14.94 o 
  11   4   3       53.34       41.19     15.70 o 
  12   4   3        1.24      -12.28     12.28 o 
  13   4   3       35.48       44.90     18.23 o 
  14   4   3       78.04       40.91     19.40 o 
  15   4   3        8.09       -2.12     17.77 o 
  16   4   3      134.27      113.20     22.01 o 
  17   4   3       11.57       10.48     15.08 o 
  18   4   3       16.18        4.17     19.13 o 
  19   4   3       83.53       58.75     19.65 o 
  20   4   3       19.49       -3.84     17.54 o 
  21   4   3        0.72      -15.72     15.72 o 
  22   4   3        4.84       -3.45     13.49 o 
  23   4   3       23.31       21.51     11.52 o 
  24   4   3       25.33       26.21     11.27 o 
  25   4   3        1.01       -9.76      9.76 o 
 -21   5   3       12.86       11.84     20.82 o 
 -20   5   3        0.60       26.36     14.22 o 
 -19   5   3        6.41       28.61     13.50 o 
 -18   5   3       15.32       32.90     16.25 o 
 -17   5   3        4.73       23.75     14.93 o 
 -16   5   3       38.23       40.33     17.14 o 
 -15   5   3        0.47        1.68     13.79 o 
 -14   5   3        7.87        3.33     14.06 o 
 -13   5   3        1.67       -7.92     11.05 o 
 -12   5   3       58.08       66.25     16.01 o 
 -11   5   3       23.81       15.11     15.11 o 
 -10   5   3       41.06        0.00     17.76 o 
  -9   5   3       34.85       42.20     14.13 o 
  -8   5   3        9.67        0.00     14.03 o 
  -7   5   3       42.18       75.42     16.22 o 
  -6   5   3       18.61       28.34     13.13 o 
  -5   5   3       55.74       86.06     17.67 o 
  -4   5   3        2.58        4.27     11.65 o 
  -3   5   3      107.03      143.07     18.25 o 
  -2   5   3       31.71       37.14     12.31 o 
  -1   5   3       51.06       54.67     16.28 o 
   0   5   3       13.09       24.63     12.82 o 
   1   5   3       51.05       95.88     18.36 o 
   2   5   3       31.64       34.47     15.46 o 
   3   5   3      107.12      108.59     20.11 o 
   4   5   3        2.58       34.31     12.43 o 
   5   5   3       55.72       87.90     18.45 o 
   6   5   3       18.63       21.29     14.04 o 
   7   5   3       42.14       65.33     19.05 o 
   8   5   3        9.68       24.07     13.59 o 
   9   5   3       34.87       26.38     15.87 o 
  10   5   3       41.05       40.69     12.47 o 
  11   5   3       23.78       10.84     11.72 o 
  12   5   3       58.06       31.09     13.26 o 
  13   5   3        1.66       10.99     14.81 o 
  14   5   3        7.89       21.58     12.41 o 
  15   5   3        0.47       21.05     11.40 o 
  16   5   3       38.22       42.31     13.20 o 
  17   5   3        4.73       19.18     11.18 o 
  18   5   3       15.31        0.00     12.28 o 
  19   5   3        6.41      -11.15     11.15 o 
  20   5   3        0.60       -8.91      9.76 o 
  21   5   3       12.86        3.48      9.51 o 
 -16   6   3       10.61      -18.17     18.17 o 
 -15   6   3       17.79       14.25     18.01 o 
 -14   6   3        6.59        1.99     15.82 o 
 -13   6   3        2.40       -1.77     14.92 o 
 -12   6   3        1.55       23.02     13.79 o 
 -11   6   3       11.56       22.39     16.88 o 
 -10   6   3        8.85       23.39     14.34 o 
  -9   6   3        5.64       16.31     13.76 o 
  -8   6   3        1.25      -15.08     15.08 o 
  -7   6   3        4.60        1.53     12.37 o 
  -6   6   3        3.94       -9.50     12.72 o 
  -5   6   3        8.66        0.00     14.79 o 
  -4   6   3       12.74        3.06     13.82 o 
  -3   6   3       17.12       34.06     14.04 o 
  -2   6   3       40.31       57.22     15.29 o 
  -1   6   3        8.81       15.52     15.00 o 
   0   6   3       46.71       54.28     16.60 o 
   1   6   3        8.79        3.11     15.41 o 
   2   6   3       40.27       35.81     15.74 o 
   3   6   3       17.10       31.21     13.45 o 
   4   6   3       12.75        3.08     14.05 o 
   5   6   3        8.64      -12.55     14.08 o 
   6   6   3        3.95        0.00     11.35 o 
   7   6   3        4.59       18.49     12.43 o 
   8   6   3        1.24        1.43     12.89 o 
   9   6   3        5.65        8.91     10.91 o 
  10   6   3        8.83      -12.36     12.36 o 
  11   6   3       11.55       20.94     10.61 o 
  12   6   3        1.54        0.00      9.84 o 
  13   6   3        2.40        0.00      8.79 o 
  14   6   3        6.61       -9.11      9.11 o 
  15   6   3       17.78       28.94      6.88 o 
  16   6   3       10.63       -4.09      7.71 o 
  -3   7   3        6.25        0.00     11.88 o 
  -2   7   3        2.13       -2.70     10.91 o 
  -1   7   3        0.82       -8.51      8.51 o 
   0   7   3        2.95       -5.16     10.20 o 
   1   7   3        0.82       -3.77     10.04 o 
   2   7   3        2.13        8.64      8.64 o 
   0   0   4    39314.42    38304.39    539.49 o 
   1   0   4        0.57        6.89      4.27 o 
   2   0   4     1582.32     1506.65     20.49 o 
   3   0   4      527.29      520.98     20.94 o 
   4   0   4     1072.08      927.17     27.95 o 
   5   0   4       97.44      100.61     10.00 o 
   6   0   4     1194.69     1159.32     21.44 o 
   7   0   4      149.57      157.28      8.21 o 
   8   0   4        8.50       17.95      7.76 o 
   9   0   4      419.64      458.99     15.30 o 
  10   0   4        7.31       13.40      5.23 o 
  11   0   4        6.22        4.94     12.37 o 
  12   0   4     1549.70     1455.04     51.27 o 
  13   0   4        5.10        6.68      7.88 o 
  14   0   4      797.40      828.12     24.42 o 
  15   0   4      117.45       93.06     10.25 o 
  16   0   4        0.00        1.42      7.17 o 
  17   0   4      443.99      435.98     20.90 o 
  18   0   4       48.99       52.67     11.56 o 
  19   0   4      130.35      145.89     15.74 o 
  20   0   4      216.17      237.31     27.45 o 
  21   0   4       37.11       29.04     13.40 o 
  22   0   4      419.55      396.48     25.31 o 
  23   0   4       39.93       65.11     14.72 o 
  24   0   4      259.42      251.51     22.89 o 
  25   0   4       18.22      -18.61     18.61 o 
  26   0   4      103.17      103.44     20.17 o 
  27   0   4       27.41       15.18     17.75 o 
  28   0   4        2.19        6.69     14.51 o 
  29   0   4       16.02       14.55     17.22 o 
  30   0   4        3.09       12.05     14.23 o 
 -30   1   4       21.59       25.37     12.06 o 
 -29   1   4       21.87       31.58     12.84 o 
 -28   1   4        1.62      -18.19     18.19 o 
 -27   1   4       12.92       -6.51     18.39 o 
 -26   1   4       13.32       26.53     18.74 o 
 -25   1   4        5.06       22.22     21.70 o 
 -24   1   4      147.91      130.52     26.86 o 
 -23   1   4       35.04       79.54     19.20 o 
 -22   1   4       14.66       37.00     19.61 o 
 -21   1   4      388.00      360.08     35.21 o 
 -20   1   4      702.96      757.80     44.89 o 
 -19   1   4      619.38      693.93     39.67 o 
 -18   1   4       15.58        4.74     16.34 o 
 -17   1   4      337.37      337.91     26.70 o 
 -16   1   4      713.88      691.87     34.19 o 
 -15   1   4        8.28      -12.59     12.59 o 
 -14   1   4      166.75      159.59     18.17 o 
 -13   1   4       56.76       65.69     11.61 o 
 -12   1   4      218.14      231.98     19.17 o 
 -11   1   4      127.02      132.63     13.73 o 
 -10   1   4      231.05      215.02     16.18 o 
  -9   1   4       63.27       95.56     11.31 o 
  -8   1   4      136.36      147.40     13.55 o 
  -7   1   4       86.56       80.92      9.40 o 
  -6   1   4      122.02      112.53     12.67 o 
  -5   1   4     1019.24     1049.87     30.65 o 
  -4   1   4     2235.79     2301.22     40.16 o 
  -3   1   4       36.62       26.68      7.48 o 
  -2   1   4      770.64      761.35     24.38 o 
  -1   1   4      447.60      415.62     18.35 o 
   0   1   4     2919.45     2901.98     42.02 o 
   1   1   4      447.56      364.95     17.75 o 
   2   1   4      770.57      707.28     24.41 o 
   3   1   4       36.55       32.12      6.67 o 
   4   1   4     2235.86     2398.54     39.96 o 
   5   1   4     1019.45     1090.92     30.73 o 
   6   1   4      121.94      143.51     12.59 o 
   7   1   4       86.80       69.84     10.93 o 
   8   1   4      136.60      166.33     14.09 o 
   9   1   4       63.45       83.55     11.90 o 
  10   1   4      231.36      243.06     18.53 o 
  11   1   4      127.01      113.32     14.23 o 
  12   1   4      217.60      207.77     19.42 o 
  13   1   4       56.87       45.93     13.70 o 
  14   1   4      166.77      182.05     19.53 o 
  15   1   4        8.23        1.36     12.06 o 
  16   1   4      714.76      725.89     38.51 o 
  17   1   4      337.18      301.88     29.68 o 
  18   1   4       15.61       11.89     17.26 o 
  19   1   4      619.57      678.96     39.70 o 
  20   1   4      702.63      855.32     46.05 o 
  21   1   4      388.21      469.10     37.58 o 
  22   1   4       14.64       13.00     21.09 o 
  23   1   4       35.05       18.07     20.94 o 
  24   1   4      147.84      183.89     27.92 o 
  25   1   4        5.07        0.00     18.37 o 
  26   1   4       13.37      -21.30     21.30 o 
  27   1   4       12.91       49.62     14.64 o 
  28   1   4        1.63       11.51     14.73 o 
  29   1   4       21.86       26.22     15.31 o 
  30   1   4       21.55        4.14     18.42 o 
 -29   2   4       32.53       26.67     17.08 o 
 -28   2   4        6.14       23.91     15.49 o 
 -27   2   4        9.96        0.00     15.90 o 
 -26   2   4       11.39       23.02     16.01 o 
 -25   2   4       46.99       27.28     20.64 o 
 -24   2   4       14.51       12.29     18.20 o 
 -23   2   4       27.79        4.10     18.08 o 
 -22   2   4       65.12       87.21     21.92 o 
 -21   2   4       72.33       74.05     20.53 o 
 -20   2   4       62.59       37.09     18.54 o 
 -19   2   4      270.78      280.76     27.19 o 
 -18   2   4      246.21      268.81     23.41 o 
 -17   2   4      208.98      216.57     24.92 o 
 -16   2   4       22.42       28.30     12.61 o 
 -15   2   4       65.52       53.42     15.61 o 
 -14   2   4      209.27      210.67     20.69 o 
 -13   2   4       30.58       11.94      9.60 o 
 -12   2   4       94.25      105.31     12.38 o 
 -11   2   4       35.35       54.80     10.96 o 
 -10   2   4       13.10       21.44      8.63 o 
  -9   2   4      161.29      199.31     16.34 o 
  -8   2   4      417.82      416.87     25.49 o 
  -7   2   4      357.72      356.09     20.18 o 
  -6   2   4      475.97      426.99     22.61 o 
  -5   2   4      148.33      164.01     13.49 o 
  -4   2   4      261.81      266.55     18.56 o 
  -3   2   4      339.81      379.60     20.60 o 
  -2   2   4      872.26      848.46     29.67 o 
  -1   2   4     1253.68     1253.61     34.50 o 
   0   2   4      232.17      187.86     14.93 o 
   1   2   4     1253.55     1241.67     34.81 o 
   2   2   4      871.80      931.37     31.37 o 
   3   2   4      339.76      371.53     20.07 o 
   4   2   4      261.62      264.67     20.47 o 
   5   2   4      148.49      160.69     13.75 o 
   6   2   4      476.13      475.60     24.89 o 
   7   2   4      357.28      395.37     23.00 o 
   8   2   4      417.96      416.81     28.38 o 
   9   2   4      161.20      180.89     17.07 o 
  10   2   4       13.13       12.72     11.66 o 
  11   2   4       35.34       37.20     13.12 o 
  12   2   4       94.38       83.10     15.16 o 
  13   2   4       30.61       21.10     12.61 o 
  14   2   4      209.42      245.31     23.34 o 
  15   2   4       65.44       38.32     17.19 o 
  16   2   4       22.42       35.73     11.43 o 
  17   2   4      208.73      228.24     27.22 o 
  18   2   4      246.20      244.51     29.29 o 
  19   2   4      270.68      207.57     34.50 o 
  20   2   4       62.62       64.01     21.53 o 
  21   2   4       72.29       57.91     19.89 o 
  22   2   4       65.08       48.14     26.08 o 
  23   2   4       27.91        6.91     22.41 o 
  24   2   4       14.50       29.93     18.90 o 
  25   2   4       46.98       53.79     20.54 o 
  26   2   4       11.37      -12.73     20.99 o 
  27   2   4        9.92       26.02     18.61 o 
  28   2   4        6.14      -16.57     16.57 o 
  29   2   4       32.55       11.78     15.45 o 
 -27   3   4       18.21       14.81     17.91 o 
 -26   3   4        3.61       18.81     15.77 o 
 -25   3   4        1.25       12.47     16.01 o 
 -24   3   4        3.02       -1.91     15.48 o 
 -23   3   4       18.33       31.36     16.54 o 
 -22   3   4       22.61       17.10     16.46 o 
 -21   3   4       22.06       27.41     16.53 o 
 -20   3   4       26.37       13.94     16.34 o 
 -19   3   4      120.67      112.89     21.58 o 
 -18   3   4      376.40      358.55     30.28 o 
 -17   3   4       54.69       85.10     16.10 o 
 -16   3   4        0.25       28.27     14.14 o 
 -15   3   4      213.11      223.29     21.53 o 
 -14   3   4        8.24        1.30     12.18 o 
 -13   3   4        2.50       18.28     11.32 o 
 -12   3   4      154.15      163.28     16.35 o 
 -11   3   4      109.89      134.17     17.27 o 
 -10   3   4       11.95       17.76     12.49 o 
  -9   3   4        0.20        1.10      9.46 o 
  -8   3   4       95.89       86.85     13.26 o 
  -7   3   4        3.44        3.33      8.67 o 
  -6   3   4      362.88      458.70     25.25 o 
  -5   3   4      369.54      302.38     25.86 o 
  -4   3   4      411.26      440.52     24.24 o 
  -3   3   4      138.69      168.44     16.89 o 
  -2   3   4       10.70       13.12      8.74 o 
  -1   3   4      266.57      272.94     19.03 o 
   0   3   4      533.11      443.76     31.61 o 
   1   3   4      266.33      272.04     19.15 o 
   2   3   4       10.75       31.74      9.31 o 
   3   3   4      138.45      212.47     17.82 o 
   4   3   4      410.90      467.62     26.77 o 
   5   3   4      369.66      467.28     28.52 o 
   6   3   4      362.69      424.88     26.34 o 
   7   3   4        3.50        8.54      9.05 o 
   8   3   4       95.86       82.18     15.01 o 
   9   3   4        0.19        5.41      8.51 o 
  10   3   4       12.01        8.38     12.81 o 
  11   3   4      109.74      134.08     18.85 o 
  12   3   4      154.14      136.75     19.15 o 
  13   3   4        2.52       24.94     13.70 o 
  14   3   4        8.26       29.77     15.30 o 
  15   3   4      213.27      242.81     29.61 o 
  16   3   4        0.25       11.68     15.95 o 
  17   3   4       54.78       63.20     20.02 o 
  18   3   4      376.29      407.01     37.31 o 
  19   3   4      120.67      191.63     26.94 o 
  20   3   4       26.35       46.34     22.08 o 
  21   3   4       22.06       74.74     19.27 o 
  22   3   4       22.62       12.94     16.61 o 
  23   3   4       18.33        8.31     17.96 o 
  24   3   4        3.03      -13.57     15.60 o 
  25   3   4        1.25       -3.59     13.63 o 
  26   3   4        3.61       16.27      9.53 o 
  27   3   4       18.24       24.77     11.71 o 
 -25   4   4        9.13        6.72     19.57 o 
 -24   4   4       21.91       19.50     18.08 o 
 -23   4   4       20.68       22.84     21.42 o 
 -22   4   4        3.34       15.88     14.88 o 
 -21   4   4       12.62       38.20     17.20 o 
 -20   4   4        6.46       29.46     13.93 o 
 -19   4   4       61.61       72.39     18.64 o 
 -18   4   4        7.40        5.15     15.83 o 
 -17   4   4        5.46       -6.52     15.21 o 
 -16   4   4       88.78       77.42     16.00 o 
 -15   4   4       38.61       24.52     16.61 o 
 -14   4   4       40.63       66.76     16.84 o 
 -13   4   4       64.28       47.70     16.10 o 
 -12   4   4      117.07      119.56     18.96 o 
 -11   4   4      166.52      219.44     23.27 o 
 -10   4   4       38.12       45.59     13.92 o 
  -9   4   4        2.21        5.28     11.99 o 
  -8   4   4       60.29       59.51     18.60 o 
  -7   4   4      176.94      192.85     21.22 o 
  -6   4   4        1.02        7.69     10.80 o 
  -5   4   4      160.08      152.72     18.44 o 
  -4   4   4        2.39       21.14      9.93 o 
  -3   4   4      203.99      211.50     20.70 o 
  -2   4   4      111.15      131.07     17.89 o 
  -1   4   4       37.38       37.69     11.98 o 
   0   4   4      439.73      529.45     31.49 o 
   1   4   4       37.36       43.66     12.47 o 
   2   4   4      111.05      133.26     18.04 o 
   3   4   4      203.92      221.25     20.77 o 
   4   4   4        2.38       17.81     12.96 o 
   5   4   4      160.04      186.93     20.64 o 
   6   4   4        1.00      -11.90     11.90 o 
   7   4   4      176.95      208.59     22.69 o 
   8   4   4       60.20       46.80     18.37 o 
   9   4   4        2.23        9.70     11.18 o 
  10   4   4       38.06       33.77     16.13 o 
  11   4   4      166.45      152.31     26.28 o 
  12   4   4      117.05       76.48     21.38 o 
  13   4   4       64.25       26.40     19.16 o 
  14   4   4       40.61       33.10     17.08 o 
  15   4   4       38.63        5.90     22.05 o 
  16   4   4       88.86       92.99     21.36 o 
  17   4   4        5.44        6.08     16.06 o 
  18   4   4        7.37        2.09     18.57 o 
  19   4   4       61.54       85.59     23.52 o 
  20   4   4        6.45        9.24     16.27 o 
  21   4   4       12.66       14.02     14.39 o 
  22   4   4        3.36       25.82     13.00 o 
  23   4   4       20.72       16.29     11.86 o 
  24   4   4       21.89       18.62     11.92 o 
  25   4   4        9.13       13.03      7.59 o 
 -21   5   4        0.78       11.03     19.26 o 
 -20   5   4       37.75       56.22     17.95 o 
 -19   5   4        1.36        5.92     13.17 o 
 -18   5   4        0.80       22.71     13.13 o 
 -17   5   4       11.76      -16.31     17.42 o 
 -16   5   4        3.81        3.49     10.64 o 
 -15   5   4       47.95       50.55     16.98 o 
 -14   5   4       10.81      -16.37     16.37 o 
 -13   5   4        8.35        8.00     12.91 o 
 -12   5   4       14.72       26.41     15.12 o 
 -11   5   4       73.60       91.72     19.73 o 
 -10   5   4       45.04       42.20     12.56 o 
  -9   5   4       17.67       29.56     14.22 o 
  -8   5   4      126.12      164.32     22.14 o 
  -7   5   4       23.78       37.90     13.50 o 
  -6   5   4       27.14       26.13     12.31 o 
  -5   5   4        4.91       -2.86     10.32 o 
  -4   5   4      143.43      181.97     21.83 o 
  -3   5   4      127.80      154.85     17.96 o 
  -2   5   4       56.81       77.21     16.59 o 
  -1   5   4       88.98      127.63     18.78 o 
   0   5   4        9.46        7.47     15.76 o 
   1   5   4       89.05       88.01     20.25 o 
   2   5   4       56.82       73.21     19.44 o 
   3   5   4      127.80      147.42     20.70 o 
   4   5   4      143.52      161.23     23.66 o 
   5   5   4        4.90      -14.93     14.93 o 
   6   5   4       27.16        6.66     17.84 o 
   7   5   4       23.80       30.26     17.08 o 
   8   5   4      126.14      160.92     22.09 o 
   9   5   4       17.66       33.07     15.56 o 
  10   5   4       45.08       59.86     14.81 o 
  11   5   4       73.61       90.53     17.77 o 
  12   5   4       14.67       35.57     14.68 o 
  13   5   4        8.37        0.00     15.01 o 
  14   5   4       10.77       22.43     14.19 o 
  15   5   4       47.95       18.49     13.59 o 
  16   5   4        3.81        9.65     12.52 o 
  17   5   4       11.75       15.28     13.41 o 
  18   5   4        0.81        0.00     10.49 o 
  19   5   4        1.36        0.00      9.17 o 
  20   5   4       37.73       24.23     10.87 o 
  21   5   4        0.78       20.93      6.18 o 
 -15   6   4        2.82       -5.75     16.55 o 
 -14   6   4        6.15        9.20     14.84 o 
 -13   6   4        3.05        7.04     14.09 o 
 -12   6   4        4.79      -11.93     15.59 o 
 -11   6   4        5.79       -8.39     14.80 o 
 -10   6   4       13.80       19.63     14.89 o 
  -9   6   4        1.41      -13.86     13.86 o 
  -8   6   4        2.76      -13.69     13.69 o 
  -7   6   4       21.89       32.80     11.74 o 
  -6   6   4        5.01       -7.69     14.22 o 
  -5   6   4        6.83       36.89     12.46 o 
  -4   6   4        6.57       -9.21     13.00 o 
  -3   6   4        6.72        6.11     14.36 o 
  -2   6   4       15.20       22.84     12.08 o 
  -1   6   4       43.74       43.61     12.67 o 
   0   6   4        2.21        1.50     12.95 o 
   1   6   4       43.72      100.55     17.09 o 
   2   6   4       15.21       12.24     12.58 o 
   3   6   4        6.70       10.69     11.84 o 
   4   6   4        6.58       -7.67     14.03 o 
   5   6   4        6.83        9.01     12.87 o 
   6   6   4        5.01        9.01     13.28 o 
   7   6   4       21.90       22.23     11.73 o 
   8   6   4        2.77       -7.35     12.43 o 
   9   6   4        1.41       -1.44      9.09 o 
  10   6   4       13.80       -1.38     10.06 o 
  11   6   4        5.78       13.32      9.01 o 
  12   6   4        4.78       16.56      8.34 o 
  13   6   4        3.04       -3.66      9.14 o 
  14   6   4        6.16        4.52      7.69 o 
  15   6   4        2.83       -8.28      8.28 o 
   1   0   5     3437.45     3407.81     34.49 o 
   2   0   5     4577.76     4731.81    103.13 o 
   3   0   5      723.08      647.12     30.59 o 
   4   0   5      240.65      227.04     14.82 o 
   5   0   5      159.05      167.04     14.14 o 
   6   0   5       80.71       63.45      6.38 o 
   7   0   5       81.12       88.33      9.84 o 
   8   0   5      212.94      225.76     15.85 o 
   9   0   5      607.00      698.72     20.39 o 
  10   0   5      300.17      270.99     14.03 o 
  11   0   5       11.65        7.01      7.25 o 
  12   0   5      153.47      124.61     10.99 o 
  13   0   5      121.68      131.02     16.24 o 
  14   0   5       51.95       53.69      8.81 o 
  15   0   5      278.64      279.55     35.47 o 
  16   0   5      230.74      252.76     16.22 o 
  17   0   5        0.08        0.26      8.66 o 
  18   0   5      152.70      149.49     15.17 o 
  19   0   5       10.39        6.04      9.82 o 
  20   0   5      124.91      108.83     14.93 o 
  21   0   5       37.69       27.45     14.26 o 
  22   0   5       19.86       16.42     12.57 o 
  23   0   5       40.91       43.36     15.29 o 
  24   0   5        0.51       10.18     13.63 o 
  25   0   5        1.13       26.10     18.17 o 
  26   0   5        0.14       -3.60     15.35 o 
  27   0   5       33.59       12.77     18.01 o 
  28   0   5        8.29       -2.70     19.26 o 
  29   0   5        5.93       -7.29     15.15 o 
  30   0   5        5.70      -17.27     17.27 o 
 -29   1   5        6.33       10.03     11.60 o 
 -28   1   5        7.64        5.62     13.97 o 
 -27   1   5       14.85       16.07     14.22 o 
 -26   1   5        2.06       -8.48     14.21 o 
 -25   1   5        0.85      -13.21     17.20 o 
 -24   1   5       78.28       69.60     24.62 o 
 -23   1   5       14.24       31.09     20.63 o 
 -22   1   5      181.29      227.00     28.61 o 
 -21   1   5      182.72      171.77     26.80 o 
 -20   1   5      273.42      277.62     31.41 o 
 -19   1   5        4.37       -5.54     19.38 o 
 -18   1   5      111.63      100.95     21.77 o 
 -17   1   5      501.87      460.89     32.05 o 
 -16   1   5       25.91       28.30     16.77 o 
 -15   1   5      148.19      119.01     20.61 o 
 -14   1   5      355.70      397.15     25.63 o 
 -13   1   5        1.68        7.28      8.77 o 
 -12   1   5      287.68      255.32     19.13 o 
 -11   1   5      178.26      200.90     17.52 o 
 -10   1   5       13.78       15.98     10.58 o 
  -9   1   5     1522.20     1502.34     41.74 o 
  -8   1   5     1456.68     1454.55     40.51 o 
  -7   1   5      828.79      783.42     30.49 o 
  -6   1   5      361.49      353.46     20.19 o 
  -5   1   5     2063.78     2169.09     41.93 o 
  -4   1   5      615.70      598.77     24.93 o 
  -3   1   5      649.32      668.61     25.16 o 
  -2   1   5     1823.62     1902.33     40.65 o 
  -1   1   5       30.97       34.18      9.10 o 
   0   1   5     1163.54     1172.97     32.16 o 
   1   1   5       30.80       34.09      7.85 o 
   2   1   5     1823.15     1919.35     36.83 o 
   3   1   5      649.77      667.74     24.87 o 
   4   1   5      615.66      610.02     25.00 o 
   5   1   5     2062.91     2133.89     44.86 o 
   6   1   5      361.62      327.84     18.86 o 
   7   1   5      828.86      851.82     31.23 o 
   8   1   5     1456.92     1495.48     42.08 o 
   9   1   5     1522.06     1555.04     44.10 o 
  10   1   5       13.81       45.90     10.50 o 
  11   1   5      178.37      226.49     18.30 o 
  12   1   5      287.69      238.32     21.44 o 
  13   1   5        1.66        6.50     10.02 o 
  14   1   5      355.82      433.25     27.91 o 
  15   1   5      148.27      155.89     20.18 o 
  16   1   5       25.84       25.38     16.18 o 
  17   1   5      501.93      474.82     35.46 o 
  18   1   5      111.46      123.39     21.27 o 
  19   1   5        4.33      -19.69     19.69 o 
  20   1   5      273.31      352.06     30.66 o 
  21   1   5      182.86      214.64     28.38 o 
  22   1   5      181.42      198.03     29.10 o 
  23   1   5       14.19      -13.84     21.74 o 
  24   1   5       78.37       94.19     22.16 o 
  25   1   5        0.85       -2.42     18.57 o 
  26   1   5        2.06        9.55     16.28 o 
  27   1   5       14.87      -11.99     20.54 o 
  28   1   5        7.65      -11.63     18.24 o 
  29   1   5        6.32       18.01     17.59 o 
 -29   2   5        8.28       -6.81     13.92 o 
 -28   2   5       15.13       20.05     16.48 o 
 -27   2   5        6.67       13.52     15.03 o 
 -26   2   5        2.55      -12.05     15.53 o 
 -25   2   5       17.23       20.53     16.38 o 
 -24   2   5        3.52       -2.07     18.84 o 
 -23   2   5       96.02       96.00     23.83 o 
 -22   2   5       35.04       13.90     21.45 o 
 -21   2   5      254.28      269.06     31.13 o 
 -20   2   5      155.10      145.03     24.09 o 
 -19   2   5      332.72      313.71     31.27 o 
 -18   2   5      222.80      239.18     25.20 o 
 -17   2   5      254.99      293.78     26.75 o 
 -16   2   5       97.62      131.51     19.49 o 
 -15   2   5      204.93      150.30     21.99 o 
 -14   2   5       15.49       14.87     12.00 o 
 -13   2   5       95.36       77.00     16.92 o 
 -12   2   5       75.52       48.86     12.57 o 
 -11   2   5      156.96      163.79     16.07 o 
 -10   2   5       17.21       13.21      8.96 o 
  -9   2   5      262.02      297.34     19.79 o 
  -8   2   5       93.61       90.75     13.20 o 
  -7   2   5      448.04      544.11     25.02 o 
  -6   2   5       31.04       15.15      9.23 o 
  -5   2   5      250.63      272.35     19.24 o 
  -4   2   5      538.56      474.70     23.13 o 
  -3   2   5       71.95       63.01      9.82 o 
  -2   2   5       19.03       19.27      8.43 o 
  -1   2   5      123.48      104.93     14.55 o 
   0   2   5     3053.46     3207.53     53.67 o 
   1   2   5      123.54      113.50     13.76 o 
   2   2   5       19.11       19.06      8.42 o 
   3   2   5       72.08       57.39     11.98 o 
   4   2   5      539.09      534.21     25.16 o 
   5   2   5      250.45      259.17     19.55 o 
   6   2   5       30.94       27.91      9.48 o 
   7   2   5      448.38      506.89     27.93 o 
   8   2   5       93.38       83.85     13.32 o 
   9   2   5      262.10      300.63     22.44 o 
  10   2   5       17.18       21.35     10.67 o 
  11   2   5      157.01      195.71     20.52 o 
  12   2   5       75.49       90.15     14.48 o 
  13   2   5       95.35       74.68     18.81 o 
  14   2   5       15.49        7.84     14.00 o 
  15   2   5      205.25      202.11     25.23 o 
  16   2   5       97.56       94.56     23.79 o 
  17   2   5      255.28      277.27     33.83 o 
  18   2   5      222.67      276.48     31.40 o 
  19   2   5      332.56      402.31     33.45 o 
  20   2   5      155.03      188.76     30.35 o 
  21   2   5      254.26      308.83     33.87 o 
  22   2   5       35.05       45.72     18.84 o 
  23   2   5       95.96      116.81     22.09 o 
  24   2   5        3.52      -19.13     19.13 o 
  25   2   5       17.22       28.54     16.37 o 
  26   2   5        2.55        4.28     17.32 o 
  27   2   5        6.69       11.92     14.61 o 
  28   2   5       15.10       10.90     16.17 o 
 -27   3   5        1.24       24.78     10.50 o 
 -26   3   5        0.13      -11.72     15.76 o 
 -25   3   5        2.25        9.84     13.50 o 
 -24   3   5       10.52       -5.83     16.27 o 
 -23   3   5        0.16       25.27     14.50 o 
 -22   3   5       35.20       42.17     13.77 o 
 -21   3   5       20.31        3.66     18.53 o 
 -20   3   5        5.66       18.08     13.07 o 
 -19   3   5       64.63       56.13     19.74 o 
 -18   3   5        5.10        3.30     16.30 o 
 -17   3   5       32.25       30.90     12.58 o 
 -16   3   5       50.29       70.49     13.48 o 
 -15   3   5       16.92       -4.42     14.59 o 
 -14   3   5       88.75      102.85     15.48 o 
 -13   3   5      177.86      133.89     18.15 o 
 -12   3   5       71.60       72.66     15.51 o 
 -11   3   5      185.37      180.80     20.19 o 
 -10   3   5        8.59       12.67      9.56 o 
  -9   3   5       19.77        7.36     11.15 o 
  -8   3   5       39.02       41.61     12.08 o 
  -7   3   5        8.71        6.97      9.89 o 
  -6   3   5      103.94       84.45     13.10 o 
  -5   3   5       98.24      136.95     14.99 o 
  -4   3   5      160.56      176.22     17.38 o 
  -3   3   5      269.17      342.24     22.55 o 
  -2   3   5      845.68      973.08     35.02 o 
  -1   3   5      940.99     1042.97     38.34 o 
   0   3   5        3.19       19.81      8.49 o 
   1   3   5      940.43      991.63     37.59 o 
   2   3   5      846.25      931.67     37.95 o 
   3   3   5      268.84      324.17     22.57 o 
   4   3   5      160.65      183.39     17.90 o 
   5   3   5       98.13      116.49     14.88 o 
   6   3   5      103.95      102.78     14.80 o 
   7   3   5        8.68        9.14     11.16 o 
   8   3   5       38.97       27.49     12.59 o 
   9   3   5       19.75       14.31     13.02 o 
  10   3   5        8.55       -2.90     13.72 o 
  11   3   5      185.44      211.03     26.21 o 
  12   3   5       71.66       79.42     20.33 o 
  13   3   5      177.93      182.55     24.70 o 
  14   3   5       88.64       67.42     19.97 o 
  15   3   5       16.87       34.39     14.82 o 
  16   3   5       50.22       53.83     21.59 o 
  17   3   5       32.20       18.72     18.72 o 
  18   3   5        5.11       19.04     16.01 o 
  19   3   5       64.53       62.78     20.48 o 
  20   3   5        5.67       -6.49     20.25 o 
  21   3   5       20.30       45.09     21.19 o 
  22   3   5       35.22       33.32     17.47 o 
  23   3   5        0.15       -4.01     16.65 o 
  24   3   5       10.52       -1.90     13.68 o 
  25   3   5        2.24       -6.91     12.99 o 
  26   3   5        0.13        7.82     10.78 o 
  27   3   5        1.23        5.62      8.95 o 
 -24   4   5        0.21      -10.11     20.40 o 
 -23   4   5       26.98        1.87     20.59 o 
 -22   4   5       10.23        7.77     16.12 o 
 -21   4   5       33.49       33.72     17.82 o 
 -20   4   5        6.04       11.01     16.23 o 
 -19   4   5       70.22       44.51     20.41 o 
 -18   4   5       49.02       51.79     16.41 o 
 -17   4   5       97.40       82.08     17.48 o 
 -16   4   5       22.42       27.61     15.98 o 
 -15   4   5       49.48       87.19     15.06 o 
 -14   4   5      131.31      132.58     19.12 o 
 -13   4   5       35.78       55.62     12.80 o 
 -12   4   5      225.97      257.07     24.74 o 
 -11   4   5        0.03      -12.75     12.75 o 
 -10   4   5       71.00       94.27     14.65 o 
  -9   4   5       52.49       51.25     14.56 o 
  -8   4   5      126.42      159.37     18.17 o 
  -7   4   5        5.43        3.95     11.66 o 
  -6   4   5      162.06      195.65     20.76 o 
  -5   4   5      159.81      129.65     19.45 o 
  -4   4   5      193.48      218.51     22.41 o 
  -3   4   5      307.19      336.66     25.63 o 
  -2   4   5      216.52      283.42     21.76 o 
  -1   4   5      229.52      266.57     23.73 o 
   0   4   5       21.69       25.33     14.44 o 
   1   4   5      229.54      314.68     24.03 o 
   2   4   5      216.49      199.95     21.81 o 
   3   4   5      307.17      348.61     28.52 o 
   4   4   5      193.41      199.97     24.68 o 
   5   4   5      159.79      135.80     19.57 o 
   6   4   5      161.99      206.76     25.32 o 
   7   4   5        5.44        7.74     11.36 o 
   8   4   5      126.30      163.47     22.03 o 
   9   4   5       52.42       62.11     18.55 o 
  10   4   5       71.13       62.46     20.24 o 
  11   4   5        0.03      -18.37     18.37 o 
  12   4   5      226.17      197.88     27.77 o 
  13   4   5       35.86       68.53     16.12 o 
  14   4   5      131.21      178.84     24.98 o 
  15   4   5       49.43       70.95     18.66 o 
  16   4   5       22.38       33.66     16.72 o 
  17   4   5       97.42       90.61     24.31 o 
  18   4   5       49.05       71.28     14.99 o 
  19   4   5       70.28       52.12     19.06 o 
  20   4   5        6.06       14.17     13.97 o 
  21   4   5       33.52       46.58     13.84 o 
  22   4   5       10.24        9.19     11.91 o 
  23   4   5       26.99       23.92     11.30 o 
  24   4   5        0.22       -8.93      9.74 o 
 -20   5   5        0.78        1.98     14.56 o 
 -19   5   5       17.29       37.86     17.50 o 
 -18   5   5        7.38       16.54     17.08 o 
 -17   5   5        0.94        1.77     15.26 o 
 -16   5   5       42.58       17.19     17.72 o 
 -15   5   5       26.63       38.66     11.52 o 
 -14   5   5        0.70       29.50     10.66 o 
 -13   5   5       35.26       19.26     16.23 o 
 -12   5   5       67.78       74.19     19.71 o 
 -11   5   5       34.08       12.44     15.32 o 
 -10   5   5        9.16        0.00     16.34 o 
  -9   5   5       45.57       33.28     15.54 o 
  -8   5   5       20.75       47.95     12.36 o 
  -7   5   5        1.74       22.33     11.34 o 
  -6   5   5       94.72      117.20     16.72 o 
  -5   5   5       35.63       40.03     15.94 o 
  -4   5   5       82.21      112.48     20.12 o 
  -3   5   5        4.91        7.36     12.00 o 
  -2   5   5       16.75       25.43     12.52 o 
  -1   5   5        8.97       16.61     13.65 o 
   0   5   5       11.12        9.19     16.18 o 
   1   5   5        8.97       -7.67     13.72 o 
   2   5   5       16.68       31.17     12.22 o 
   3   5   5        4.90      -13.77     13.77 o 
   4   5   5       82.18      123.42     18.85 o 
   5   5   5       35.63       45.62     16.25 o 
   6   5   5       94.75      130.69     18.61 o 
   7   5   5        1.72        5.02     11.93 o 
   8   5   5       20.74       20.45     16.70 o 
   9   5   5       45.54        6.84     20.09 o 
  10   5   5        9.17      -12.06     16.75 o 
  11   5   5       34.13       51.86     14.61 o 
  12   5   5       67.73      103.11     16.93 o 
  13   5   5       35.29       -1.68     16.48 o 
  14   5   5        0.70       11.59     13.55 o 
  15   5   5       26.61       11.26     11.93 o 
  16   5   5       42.62       41.27     13.29 o 
  17   5   5        0.94        4.31     10.35 o 
  18   5   5        7.39       21.57     11.77 o 
  19   5   5       17.29       10.00      9.41 o 
  20   5   5        0.78       14.99      7.55 o 
 -14   6   5        4.42        5.22     14.38 o 
 -13   6   5        7.80       11.92     13.79 o 
 -12   6   5        6.37       -8.26     12.94 o 
 -11   6   5       15.29       20.97     13.20 o 
 -10   6   5        8.28        7.91     13.96 o 
  -9   6   5        3.59        3.10     13.50 o 
  -8   6   5        3.26       16.94     13.52 o 
  -7   6   5        7.92       15.27     12.77 o 
  -6   6   5        5.53        7.50     12.18 o 
  -5   6   5       19.97       24.13     14.57 o 
  -4   6   5       24.38       49.51     14.93 o 
  -3   6   5       69.23       70.29     14.03 o 
  -2   6   5       24.00       49.26     14.37 o 
  -1   6   5       26.36       44.71     15.48 o 
   0   6   5        9.02       -1.42     15.31 o 
   1   6   5       26.37       43.14     14.48 o 
   2   6   5       23.98       13.31     15.97 o 
   3   6   5       69.27       60.57     17.71 o 
   4   6   5       24.36       32.22     14.27 o 
   5   6   5       20.00       29.14     13.44 o 
   6   6   5        5.53       11.53      8.87 o 
   7   6   5        7.91       31.08     12.38 o 
   8   6   5        3.26      -12.53     12.53 o 
   9   6   5        3.60        8.15     11.50 o 
  10   6   5        8.29       -2.55     12.75 o 
  11   6   5       15.32       20.14     10.13 o 
  12   6   5        6.35        2.37      9.05 o 
  13   6   5        7.80        0.00      9.26 o 
  14   6   5        4.40        1.07      8.36 o 
   0   0   6     1501.31     1678.67     46.62 o 
   1   0   6      248.64      261.55     11.59 o 
   2   0   6       45.43       26.68      9.13 o 
   3   0   6      479.04      426.10     24.90 o 
   4   0   6      329.63      352.32     14.17 o 
   5   0   6      102.60       79.06      7.73 o 
   6   0   6     1347.46     1397.30     31.90 o 
   7   0   6      574.93      597.62     18.96 o 
   8   0   6       58.07       63.47      7.40 o 
   9   0   6        8.86        1.76      8.64 o 
  10   0   6       40.91       61.89     15.21 o 
  11   0   6      355.76      331.82     24.93 o 
  12   0   6      387.42      381.76     22.16 o 
  13   0   6      436.33      423.23     19.88 o 
  14   0   6      180.41      202.73     14.71 o 
  15   0   6       34.79       43.76     10.18 o 
  16   0   6      130.62      142.46     20.24 o 
  17   0   6       68.82       74.54     17.37 o 
  18   0   6       20.39        8.90     17.45 o 
  19   0   6       23.27       33.86     11.40 o 
  20   0   6      187.22      164.22     17.36 o 
  21   0   6        8.06       18.53     13.29 o 
  22   0   6       25.88       42.63     28.15 o 
  23   0   6       27.56       42.87     17.09 o 
  24   0   6       37.65       60.26     31.33 o 
  25   0   6        0.14      -16.13     16.13 o 
  26   0   6        8.61       23.22     28.22 o 
  27   0   6        6.05       -1.71     16.81 o 
  28   0   6        1.49        5.90     16.83 o 
  29   0   6        3.47      -12.22     18.47 o 
 -29   1   6        6.45      -12.17     12.17 o 
 -28   1   6       18.93       48.04     12.13 o 
 -27   1   6        3.97        4.19      1.25 o 
 -26   1   6        8.85        3.97     15.02 o 
 -25   1   6        8.14      -17.23     17.23 o 
 -24   1   6        3.28       13.46     18.03 o 
 -23   1   6       52.91       92.98     22.15 o 
 -22   1   6      130.79      155.57     27.86 o 
 -21   1   6      293.96      357.81     34.17 o 
 -20   1   6       13.52       -4.33     19.62 o 
 -19   1   6       68.47       61.67     18.93 o 
 -18   1   6       49.80       -5.65     18.67 o 
 -17   1   6        0.23        3.61     14.44 o 
 -16   1   6       20.89       31.03     15.51 o 
 -15   1   6      197.22      205.64     22.94 o 
 -14   1   6       22.02       26.96      9.43 o 
 -13   1   6      150.73      129.24     18.02 o 
 -12   1   6       54.11       48.75     13.19 o 
 -11   1   6      323.12      293.03     23.60 o 
 -10   1   6      243.96      243.54     20.17 o 
  -9   1   6       29.88       28.47     12.87 o 
  -8   1   6      508.54      474.35     24.42 o 
  -7   1   6      176.64      187.33     16.25 o 
  -6   1   6      777.33      819.15     31.23 o 
  -5   1   6     1201.10     1144.30     36.62 o 
  -4   1   6     1432.49     1514.75     39.33 o 
  -3   1   6     3022.60     3140.53     52.09 o 
  -2   1   6     1668.18     1640.70     40.29 o 
  -1   1   6     2888.87     3069.60     50.86 o 
   0   1   6      173.99      186.33     15.98 o 
   1   1   6     2889.17     2949.07     49.48 o 
   2   1   6     1668.72     1743.35     42.71 o 
   3   1   6     3023.04     3061.35     52.09 o 
   4   1   6     1431.76     1521.97     41.18 o 
   5   1   6     1201.74     1221.65     36.48 o 
   6   1   6      776.97      821.25     31.74 o 
   7   1   6      176.40      195.53     17.71 o 
   8   1   6      508.71      484.96     25.95 o 
   9   1   6       29.79       32.27      9.87 o 
  10   1   6      244.12      198.33     20.18 o 
  11   1   6      322.64      273.60     23.62 o 
  12   1   6       54.02       37.45     12.48 o 
  13   1   6      150.64      187.53     21.39 o 
  14   1   6       22.01       34.59     14.11 o 
  15   1   6      197.15      183.66     22.33 o 
  16   1   6       20.85       10.13     14.34 o 
  17   1   6        0.23      -10.75     18.68 o 
  18   1   6       49.71       41.52     18.77 o 
  19   1   6       68.42       79.26     19.96 o 
  20   1   6       13.49      -20.52     20.52 o 
  21   1   6      293.71      295.80     32.39 o 
  22   1   6      130.70      149.42     26.50 o 
  23   1   6       52.83       39.77     24.20 o 
  24   1   6        3.25        7.08     23.15 o 
  25   1   6        8.17       36.49     15.07 o 
  26   1   6        8.88       24.39     17.53 o 
  27   1   6        3.96       17.12     20.75 o 
  28   1   6       18.94      -23.74     23.74 o 
  29   1   6        6.45      -19.03     19.03 o 
 -28   2   6        1.41        4.84     12.17 o 
 -27   2   6       13.39       31.49     11.27 o 
 -26   2   6       19.22       59.61     12.37 o 
 -25   2   6       12.63       11.72     16.57 o 
 -24   2   6        5.22       24.16     15.66 o 
 -23   2   6        2.81        0.00     17.28 o 
 -22   2   6       49.88       69.41     19.69 o 
 -21   2   6       61.36       48.16     23.21 o 
 -20   2   6      106.01       84.11     22.60 o 
 -19   2   6      121.50       82.97     22.77 o 
 -18   2   6      227.15      205.84     25.32 o 
 -17   2   6      376.40      432.38     32.04 o 
 -16   2   6      222.55      198.26     23.06 o 
 -15   2   6      642.04      623.63     35.80 o 
 -14   2   6      129.94      129.96     19.49 o 
 -13   2   6       71.18       75.83     14.68 o 
 -12   2   6      155.17      121.45     16.76 o 
 -11   2   6      125.05      119.78     16.67 o 
 -10   2   6       48.63       50.00      9.86 o 
  -9   2   6       82.48       81.96     13.89 o 
  -8   2   6      671.64      711.56     32.55 o 
  -7   2   6      211.01      182.73     17.70 o 
  -6   2   6      188.36      180.73     16.52 o 
  -5   2   6      147.24      157.57     15.83 o 
  -4   2   6      663.62      616.68     28.38 o 
  -3   2   6     1298.83     1268.91     39.59 o 
  -2   2   6      248.97      172.44     17.95 o 
  -1   2   6      260.72      259.44     19.99 o 
   0   2   6     2138.04     2170.93     52.25 o 
   1   2   6      261.08      290.75     20.00 o 
   2   2   6      248.87      215.56     18.42 o 
   3   2   6     1299.12     1228.64     40.16 o 
   4   2   6      663.31      658.76     30.89 o 
   5   2   6      147.37      153.94     15.85 o 
   6   2   6      188.15      170.24     18.09 o 
   7   2   6      210.71      166.58     20.63 o 
   8   2   6      671.60      718.58     34.05 o 
   9   2   6       82.43       80.90     15.48 o 
  10   2   6       48.55       44.03     15.13 o 
  11   2   6      125.10      173.50     18.86 o 
  12   2   6      154.93      160.02     20.18 o 
  13   2   6       71.16       75.44     17.61 o 
  14   2   6      129.64      159.20     24.84 o 
  15   2   6      642.19      707.08     41.87 o 
  16   2   6      222.87      212.14     28.67 o 
  17   2   6      376.58      348.72     35.09 o 
  18   2   6      227.23      218.24     32.50 o 
  19   2   6      121.47      147.45     24.28 o 
  20   2   6      105.97      127.71     24.53 o 
  21   2   6       61.35       76.62     23.71 o 
  22   2   6       49.88       25.05     22.13 o 
  23   2   6        2.82       24.95     17.31 o 
  24   2   6        5.21      -17.03     17.03 o 
  25   2   6       12.62       19.36     18.03 o 
  26   2   6       19.21       16.49     15.48 o 
  27   2   6       13.41       33.04     14.87 o 
  28   2   6        1.41       10.78     10.78 o 
 -26   3   6        1.52      -13.42     13.42 o 
 -25   3   6       10.56        1.74     14.27 o 
 -24   3   6        1.68       -7.41     15.39 o 
 -23   3   6        2.91       -7.62     14.84 o 
 -22   3   6       34.51      -11.38     21.76 o 
 -21   3   6        2.93      -17.00     19.30 o 
 -20   3   6      106.11      129.55     20.20 o 
 -19   3   6        8.48       27.10     15.73 o 
 -18   3   6      192.51      218.76     23.89 o 
 -17   3   6      157.83      147.17     22.30 o 
 -16   3   6      475.33      503.88     32.95 o 
 -15   3   6      121.61      145.72     21.59 o 
 -14   3   6        0.36       -4.73     14.42 o 
 -13   3   6      328.85      254.28     24.36 o 
 -12   3   6      157.94      137.57     20.11 o 
 -11   3   6       40.30       28.04     14.25 o 
 -10   3   6        4.38        2.72     13.13 o 
  -9   3   6       24.10       21.11     14.07 o 
  -8   3   6       67.59       58.05     14.34 o 
  -7   3   6       65.20       40.44     13.71 o 
  -6   3   6      446.29      406.71     26.15 o 
  -5   3   6      100.72      108.81     15.44 o 
  -4   3   6      480.00      543.86     28.28 o 
  -3   3   6       57.13       83.99     15.40 o 
  -2   3   6       16.35        8.46     12.45 o 
  -1   3   6       55.21       61.08     14.21 o 
   0   3   6       16.62       14.57     12.89 o 
   1   3   6       55.31       57.33     13.97 o 
   2   3   6       16.42       22.37     13.86 o 
   3   3   6       57.20       89.89     16.45 o 
   4   3   6      480.37      557.17     30.77 o 
   5   3   6      100.76      101.12     18.56 o 
   6   3   6      446.59      465.92     30.45 o 
   7   3   6       65.13       78.31     14.12 o 
   8   3   6       67.67       91.71     15.85 o 
   9   3   6       24.04        6.05     16.57 o 
  10   3   6        4.39       -3.20     12.24 o 
  11   3   6       40.35       56.76     15.07 o 
  12   3   6      157.81      178.23     24.19 o 
  13   3   6      329.03      355.44     30.40 o 
  14   3   6        0.37      -15.13     15.96 o 
  15   3   6      121.59      130.00     25.06 o 
  16   3   6      475.43      502.64     44.40 o 
  17   3   6      157.78      227.40     26.53 o 
  18   3   6      192.67      224.93     30.20 o 
  19   3   6        8.47      -12.82     21.03 o 
  20   3   6      106.21       46.56     27.93 o 
  21   3   6        2.93        4.15     16.38 o 
  22   3   6       34.51       40.06     17.35 o 
  23   3   6        2.92       -5.68     14.49 o 
  24   3   6        1.69        1.76     13.23 o 
  25   3   6       10.57      -14.27     14.27 o 
  26   3   6        1.53       -9.11     13.38 o 
 -23   4   6        3.49       21.99     10.99 o 
 -22   4   6        1.48       -9.09     15.04 o 
 -21   4   6        7.71      -17.45     17.45 o 
 -20   4   6       68.65       80.77     19.51 o 
 -19   4   6        9.31       -1.69     16.70 o 
 -18   4   6       54.17       20.96     19.05 o 
 -17   4   6      122.78      146.71     22.19 o 
 -16   4   6      101.03       76.91     20.69 o 
 -15   4   6       35.50       76.89     15.37 o 
 -14   4   6       28.50       28.84     16.11 o 
 -13   4   6        6.03       26.68     11.43 o 
 -12   4   6      139.10      166.13     20.61 o 
 -11   4   6        6.65       15.07     13.23 o 
 -10   4   6      318.66      365.20     28.11 o 
  -9   4   6       93.42      117.01     19.63 o 
  -8   4   6        0.48       30.20     13.96 o 
  -7   4   6        3.81       14.27     11.97 o 
  -6   4   6      136.22      149.89     18.63 o 
  -5   4   6      530.07      513.77     35.02 o 
  -4   4   6      127.68      170.83     19.61 o 
  -3   4   6      188.36      218.28     21.75 o 
  -2   4   6      299.91      333.85     25.90 o 
  -1   4   6      180.11      189.08     21.05 o 
   0   4   6      897.58      794.15     46.80 o 
   1   4   6      180.11      206.17     22.41 o 
   2   4   6      299.87      326.18     27.21 o 
   3   4   6      188.37      168.34     22.66 o 
   4   4   6      127.63      177.90     21.98 o 
   5   4   6      530.22      618.16     38.99 o 
   6   4   6      136.23      175.73     22.92 o 
   7   4   6        3.80       -4.83     13.50 o 
   8   4   6        0.47        6.80     14.83 o 
   9   4   6       93.39      105.98     20.56 o 
  10   4   6      318.80      342.64     33.92 o 
  11   4   6        6.68       -7.38     17.46 o 
  12   4   6      139.22      187.23     25.72 o 
  13   4   6        5.99       19.18     14.57 o 
  14   4   6       28.46       54.15     18.14 o 
  15   4   6       35.47       11.63     19.53 o 
  16   4   6      100.91       94.35     20.17 o 
  17   4   6      122.74      104.20     21.36 o 
  18   4   6       54.12       70.11     17.08 o 
  19   4   6        9.30       -5.22     16.41 o 
  20   4   6       68.66       56.88     18.11 o 
  21   4   6        7.70       -7.88     13.44 o 
  22   4   6        1.47       12.98     10.91 o 
  23   4   6        3.49       15.87     10.74 o 
 -19   5   6        0.77      -10.63     14.41 o 
 -18   5   6        1.05      -13.72     13.72 o 
 -17   5   6       12.41       25.70     15.52 o 
 -16   5   6        3.03      -16.16     16.16 o 
 -15   5   6        2.20        3.40     13.76 o 
 -14   5   6        4.32       13.03     13.54 o 
 -13   5   6       20.18       16.08     13.49 o 
 -12   5   6       34.71       49.20     17.09 o 
 -11   5   6       11.10       25.19     13.20 o 
 -10   5   6        7.16        0.00     14.22 o 
  -9   5   6       63.02       95.52     17.06 o 
  -8   5   6        5.10       -4.53     12.70 o 
  -7   5   6       40.98       24.36     17.04 o 
  -6   5   6        8.54       27.38     13.50 o 
  -5   5   6       13.76       31.77     13.64 o 
  -4   5   6      112.86      151.77     20.57 o 
  -3   5   6      135.55      129.26     21.16 o 
  -2   5   6       65.24       91.63     15.78 o 
  -1   5   6       71.87       81.61     16.33 o 
   0   5   6      113.35      158.20     21.56 o 
   1   5   6       71.77       61.06     16.01 o 
   2   5   6       65.26       75.83     17.72 o 
   3   5   6      135.34      175.97     22.02 o 
   4   5   6      112.91      150.56     20.31 o 
   5   5   6       13.72      -11.48     16.51 o 
   6   5   6        8.55       31.39     15.29 o 
   7   5   6       40.98       58.50     17.23 o 
   8   5   6        5.08      -13.71     13.71 o 
   9   5   6       63.01       92.69     17.64 o 
  10   5   6        7.14       -5.00     13.45 o 
  11   5   6       11.11       10.10     15.33 o 
  12   5   6       34.74       33.88     10.01 o 
  13   5   6       20.15       29.02     11.23 o 
  14   5   6        4.32        7.85     11.46 o 
  15   5   6        2.19        0.00     12.75 o 
  16   5   6        3.03       17.24     10.55 o 
  17   5   6       12.43       29.83     11.77 o 
  18   5   6        1.04       -1.30      9.76 o 
  19   5   6        0.78        3.54     10.94 o 
 -13   6   6        3.68       11.24     11.81 o 
 -12   6   6        7.30       17.31     12.11 o 
 -11   6   6        0.28        7.80     11.85 o 
 -10   6   6        9.45       35.08     12.90 o 
  -9   6   6       11.78        3.06     14.56 o 
  -8   6   6        0.11       14.90      7.89 o 
  -7   6   6       11.45       26.70     12.62 o 
  -6   6   6        7.67       20.62     12.67 o 
  -5   6   6        6.40      -13.45     13.45 o 
  -4   6   6       29.43       32.17     13.63 o 
  -3   6   6        7.64       23.32     10.55 o 
  -2   6   6        8.32       14.57     11.00 o 
  -1   6   6        2.00        0.00     13.22 o 
   0   6   6       96.23       73.42     21.63 o 
   1   6   6        2.00       -7.22     12.68 o 
   2   6   6        8.30        9.94     10.53 o 
   3   6   6        7.63      -13.15     13.15 o 
   4   6   6       29.46       63.23     12.10 o 
   5   6   6        6.40       13.83     12.57 o 
   6   6   6        7.68        6.81     11.03 o 
   7   6   6       11.44       -3.97     10.71 o 
   8   6   6        0.11       15.68     11.09 o 
   9   6   6       11.78        1.23     12.09 o 
  10   6   6        9.47        1.27     12.08 o 
  11   6   6        0.27        8.23      8.23 o 
  12   6   6        7.31       11.22      8.13 o 
  13   6   6        3.67        8.52      8.81 o 
   1   0   7      557.97      530.15     20.97 o 
   2   0   7      126.42      110.75     13.44 o 
   3   0   7     5428.13     5527.78    106.06 o 
   4   0   7      354.78      414.67     16.11 o 
   5   0   7       32.23       20.34      5.87 o 
   6   0   7      715.01      655.87     21.04 o 
   7   0   7       14.12       42.13     16.55 o 
   8   0   7       11.46       17.97      7.02 o 
   9   0   7       11.52        4.95      6.32 o 
  10   0   7       82.66       78.93      9.48 o 
  11   0   7       82.15       85.12     11.24 o 
  12   0   7      113.16      127.32     19.76 o 
  13   0   7      270.26      283.42     25.93 o 
  14   0   7      108.22      111.80     17.47 o 
  15   0   7      175.38      156.09     15.55 o 
  16   0   7        0.61        5.17      8.45 o 
  17   0   7        8.54       17.25      9.35 o 
  18   0   7      234.96      265.51     20.60 o 
  19   0   7      139.35      143.90     17.12 o 
  20   0   7        0.20        0.30     12.05 o 
  21   0   7      199.93      206.42     35.97 o 
  22   0   7        1.64       -9.74     14.10 o 
  23   0   7       26.31        0.37     15.25 o 
  24   0   7       26.68       34.58     19.28 o 
  25   0   7        4.04        7.06     14.76 o 
  26   0   7       13.97       11.55     17.15 o 
  27   0   7       29.19       65.30     16.07 o 
  28   0   7        3.38      -17.12     17.12 o 
 -28   1   7        7.26       -5.68     11.89 o 
 -27   1   7       31.19        1.57     13.27 o 
 -26   1   7        6.06       21.85     12.57 o 
 -25   1   7       30.84       29.85     18.57 o 
 -24   1   7        1.33      -14.98     18.03 o 
 -23   1   7       60.22       31.56     28.23 o 
 -22   1   7      125.52      119.36     26.35 o 
 -21   1   7       63.46       87.19     26.09 o 
 -20   1   7       77.87      103.39     23.79 o 
 -19   1   7       41.82       30.18     19.54 o 
 -18   1   7       35.30       24.73     20.33 o 
 -17   1   7      453.72      522.76     38.66 o 
 -16   1   7      554.23      545.24     41.09 o 
 -15   1   7       96.04       42.76     23.75 o 
 -14   1   7      154.70      140.67     20.52 o 
 -13   1   7      127.92      124.21     19.59 o 
 -12   1   7       21.99       16.86     10.80 o 
 -11   1   7       58.24       45.14     12.97 o 
 -10   1   7       41.05       26.38     12.55 o 
  -9   1   7      113.69      151.83     17.23 o 
  -8   1   7       34.19       31.94     10.06 o 
  -7   1   7      203.48      165.27     17.75 o 
  -6   1   7      176.62      180.30     16.93 o 
  -5   1   7      335.02      352.71     22.12 o 
  -4   1   7      400.90      344.50     22.57 o 
  -3   1   7      537.92      528.74     26.77 o 
  -2   1   7      706.78      757.50     30.01 o 
  -1   1   7     1066.31     1101.90     36.24 o 
   0   1   7       58.14       62.93     12.69 o 
   1   1   7     1065.95     1108.83     36.69 o 
   2   1   7      706.72      736.08     31.34 o 
   3   1   7      537.78      565.95     27.23 o 
   4   1   7      400.88      405.24     22.86 o 
   5   1   7      335.09      365.20     23.07 o 
   6   1   7      176.62      178.82     16.82 o 
   7   1   7      203.35      218.90     19.09 o 
   8   1   7       34.21       38.34     11.90 o 
   9   1   7      113.81      121.12     16.85 o 
  10   1   7       41.17       53.26     12.43 o 
  11   1   7       58.26       63.10     13.11 o 
  12   1   7       21.93       35.30     12.41 o 
  13   1   7      127.64      146.36     22.26 o 
  14   1   7      154.89      142.71     21.86 o 
  15   1   7       96.29       98.47     20.60 o 
  16   1   7      554.24      549.80     39.40 o 
  17   1   7      454.10      512.35     36.13 o 
  18   1   7       35.26       63.82     17.95 o 
  19   1   7       41.77       73.16     16.79 o 
  20   1   7       77.88       93.59     23.25 o 
  21   1   7       63.45       83.65     22.82 o 
  22   1   7      125.48      119.23     23.13 o 
  23   1   7       60.18       77.03     27.68 o 
  24   1   7        1.34       -9.91     23.58 o 
  25   1   7       30.84       22.38     23.93 o 
  26   1   7        6.07       30.04     17.28 o 
  27   1   7       31.28       37.22     18.85 o 
  28   1   7        7.28       19.56     19.33 o 
 -27   2   7        8.06       16.96     10.60 o 
 -26   2   7       13.22       -1.61     14.14 o 
 -25   2   7       15.87       12.61     12.61 o 
 -24   2   7        9.96       32.60     15.51 o 
 -23   2   7       28.06       57.80     16.82 o 
 -22   2   7        8.26       12.19     17.25 o 
 -21   2   7      117.62      174.50     23.65 o 
 -20   2   7       23.48       34.70     18.48 o 
 -19   2   7       19.48       21.93     19.38 o 
 -18   2   7       19.14       34.81     16.50 o 
 -17   2   7       57.32       85.67     21.74 o 
 -16   2   7      221.46      194.81     26.35 o 
 -15   2   7      188.51      211.50     23.39 o 
 -14   2   7      344.84      301.04     27.05 o 
 -13   2   7      132.96      100.96     20.74 o 
 -12   2   7      153.76      146.58     19.32 o 
 -11   2   7      312.69      365.46     27.15 o 
 -10   2   7       61.95       81.44     14.11 o 
  -9   2   7      130.02      134.46     18.22 o 
  -8   2   7      143.77      145.00     18.40 o 
  -7   2   7      100.69       73.19     14.69 o 
  -6   2   7       65.94       78.51     13.45 o 
  -5   2   7      191.67      181.04     18.11 o 
  -4   2   7      233.22      230.33     20.58 o 
  -3   2   7      235.93      243.01     19.65 o 
  -2   2   7      153.76      148.47     16.02 o 
  -1   2   7      350.82      352.18     23.80 o 
   0   2   7       43.03       43.63     12.96 o 
   1   2   7      351.01      333.89     27.11 o 
   2   2   7      153.96      163.87     16.43 o 
   3   2   7      236.02      226.74     19.39 o 
   4   2   7      233.47      275.69     22.14 o 
   5   2   7      191.64      200.17     19.50 o 
   6   2   7       66.09       79.33     15.50 o 
   7   2   7      100.65       99.57     15.66 o 
   8   2   7      143.75      135.29     20.67 o 
   9   2   7      130.03      151.43     17.91 o 
  10   2   7       62.00       61.71     17.00 o 
  11   2   7      312.40      375.77     29.93 o 
  12   2   7      153.76      167.01     22.93 o 
  13   2   7      132.98      143.85     20.87 o 
  14   2   7      345.02      343.26     30.94 o 
  15   2   7      188.58      180.22     28.24 o 
  16   2   7      221.41      201.88     29.12 o 
  17   2   7       57.26       12.25     24.78 o 
  18   2   7       19.12       -4.23     19.23 o 
  19   2   7       19.46       50.20     17.57 o 
  20   2   7       23.47       15.57     21.30 o 
  21   2   7      117.58      142.36     27.31 o 
  22   2   7        8.22       24.97     17.32 o 
  23   2   7       28.08        8.95     20.33 o 
  24   2   7        9.97      -17.49     19.76 o 
  25   2   7       15.86       42.32     18.32 o 
  26   2   7       13.20       26.21     15.80 o 
  27   2   7        8.07       13.24     13.24 o 
 -25   3   7       26.04       21.43     12.16 o 
 -24   3   7       10.34       -5.13     13.08 o 
 -23   3   7        9.03       19.76     13.71 o 
 -22   3   7        9.53       -1.90     15.33 o 
 -21   3   7       14.48       12.94     17.12 o 
 -20   3   7        0.74        9.32     16.37 o 
 -19   3   7        2.30        9.19     12.62 o 
 -18   3   7       17.32       20.14     14.67 o 
 -17   3   7       72.82       94.94     24.73 o 
 -16   3   7      101.14      115.55     18.28 o 
 -15   3   7       79.95      143.42     18.21 o 
 -14   3   7      106.52      109.47     17.63 o 
 -13   3   7       97.72       90.37     18.17 o 
 -12   3   7       70.07      100.31     16.14 o 
 -11   3   7      224.05      228.33     22.42 o 
 -10   3   7       87.89      106.75     18.06 o 
  -9   3   7      119.97       85.17     16.47 o 
  -8   3   7      140.61      114.47     18.15 o 
  -7   3   7       43.22       70.70     14.23 o 
  -6   3   7       83.98       97.90     16.39 o 
  -5   3   7       96.82      130.31     17.17 o 
  -4   3   7      200.38      200.71     19.62 o 
  -3   3   7      104.66      105.81     16.65 o 
  -2   3   7       38.45       25.12     14.84 o 
  -1   3   7      132.69      154.75     19.28 o 
   0   3   7       50.70       77.26     14.09 o 
   1   3   7      132.73      150.44     17.88 o 
   2   3   7       38.51       39.56     12.85 o 
   3   3   7      104.65       65.39     17.22 o 
   4   3   7      200.59      186.03     20.17 o 
   5   3   7       96.75       85.81     17.82 o 
   6   3   7       83.95       92.89     17.76 o 
   7   3   7       43.32       63.44     17.68 o 
   8   3   7      140.46      137.35     20.75 o 
   9   3   7      119.85       79.54     19.09 o 
  10   3   7       87.93       68.73     17.65 o 
  11   3   7      223.88      243.73     26.39 o 
  12   3   7       69.93       86.60     20.57 o 
  13   3   7       97.72       70.50     20.33 o 
  14   3   7      106.41      137.74     20.84 o 
  15   3   7       79.94       60.71     21.49 o 
  16   3   7      101.07      101.23     23.32 o 
  17   3   7       72.81       42.00     27.75 o 
  18   3   7       17.31       21.50      6.61 o 
  19   3   7        2.30        2.17     14.70 o 
  20   3   7        0.75       -4.11     16.45 o 
  21   3   7       14.49       11.98     16.90 o 
  22   3   7        9.53       -3.76     14.61 o 
  23   3   7        9.04        9.01     13.15 o 
  24   3   7       10.33       18.66     12.98 o 
  25   3   7       26.03       32.96     13.01 o 
 -22   4   7        7.63        3.44     12.68 o 
 -21   4   7        4.03      -14.76     14.76 o 
 -20   4   7        6.72       17.23     13.83 o 
 -19   4   7        5.78       20.83     12.71 o 
 -18   4   7        6.10        5.09     12.36 o 
 -17   4   7        9.06       32.57     12.66 o 
 -16   4   7        3.24        5.13     12.16 o 
 -15   4   7       12.55       13.35     13.73 o 
 -14   4   7       65.20       47.92     18.46 o 
 -13   4   7       29.71       58.71     15.52 o 
 -12   4   7       24.03       46.52     16.11 o 
 -11   4   7       52.16       71.24     15.88 o 
 -10   4   7       26.49        4.73     14.19 o 
  -9   4   7       13.55       17.02     12.45 o 
  -8   4   7      142.58      186.36     19.89 o 
  -7   4   7      153.07      121.06     20.07 o 
  -6   4   7       33.82       51.16     15.56 o 
  -5   4   7       17.21       16.56     11.39 o 
  -4   4   7      152.73      137.33     21.48 o 
  -3   4   7       35.12       26.93     15.11 o 
  -2   4   7       10.65       -4.42     13.92 o 
  -1   4   7      105.12      124.88     17.62 o 
   0   4   7        3.25       13.73     11.48 o 
   1   4   7      105.04      133.38     21.13 o 
   2   4   7       10.67        0.00     15.14 o 
   3   4   7       35.09       30.09     15.98 o 
   4   4   7      152.67      173.71     22.88 o 
   5   4   7       17.24        0.00     15.06 o 
   6   4   7       33.80       41.95     18.96 o 
   7   4   7      153.13      188.33     21.45 o 
   8   4   7      142.62      187.36     24.17 o 
   9   4   7       13.57      -12.45     17.49 o 
  10   4   7       26.48       -7.40     19.60 o 
  11   4   7       52.16       77.90     17.57 o 
  12   4   7       24.05       16.89     20.42 o 
  13   4   7       29.72       18.89     17.75 o 
  14   4   7       65.25      112.03     20.21 o 
  15   4   7       12.57        7.58     17.12 o 
  16   4   7        3.25        0.00     14.30 o 
  17   4   7        9.07       -1.76     13.91 o 
  18   4   7        6.08       -5.31     13.92 o 
  19   4   7        5.78       26.57     12.02 o 
  20   4   7        6.74      -10.97     13.76 o 
  21   4   7        4.06       -2.93     12.29 o 
  22   4   7        7.63       -1.37     10.37 o 
 -18   5   7        5.96        8.24     11.99 o 
 -17   5   7        1.51      -12.41     12.41 o 
 -16   5   7       12.26       11.41     13.91 o 
 -15   5   7        3.20       11.31     12.58 o 
 -14   5   7        0.01       22.51     10.69 o 
 -13   5   7        1.02      -14.48     14.48 o 
 -12   5   7        0.82       -1.51     12.70 o 
 -11   5   7       16.52       20.49     12.19 o 
 -10   5   7       23.13       17.16     14.76 o 
  -9   5   7       19.80        7.82     13.03 o 
  -8   5   7        1.08       34.13     11.78 o 
  -7   5   7      119.16      162.14     20.82 o 
  -6   5   7       25.92       60.12     13.85 o 
  -5   5   7      150.85      181.91     23.83 o 
  -4   5   7       39.87       46.31     15.06 o 
  -3   5   7       16.88      -12.43     15.40 o 
  -2   5   7       20.44        0.00     15.16 o 
  -1   5   7      115.74      128.11     21.13 o 
   0   5   7      190.38      196.47     24.89 o 
   1   5   7      115.69      158.23     18.92 o 
   2   5   7       20.42       30.33     15.73 o 
   3   5   7       16.92       14.43     15.58 o 
   4   5   7       39.84       43.68     14.05 o 
   5   5   7      150.88      162.93     24.19 o 
   6   5   7       25.92       26.13     17.75 o 
   7   5   7      119.14      129.77     23.80 o 
   8   5   7        1.08        5.03     14.15 o 
   9   5   7       19.83       26.27     15.32 o 
  10   5   7       23.14       24.34     14.04 o 
  11   5   7       16.58       22.34     13.23 o 
  12   5   7        0.83        4.61     12.37 o 
  13   5   7        1.02       -6.12     10.04 o 
  14   5   7        0.01       -2.96     11.25 o 
  15   5   7        3.19       -8.44     11.48 o 
  16   5   7       12.24        1.28     10.37 o 
  17   5   7        1.51        2.46      9.87 o 
  18   5   7        5.95       -2.35      9.83 o 
 -11   6   7        0.90       -4.35     10.95 o 
 -10   6   7       15.08       30.29     11.42 o 
  -9   6   7       11.31        7.23     10.44 o 
  -8   6   7        4.25        0.00     10.51 o 
  -7   6   7        1.10        1.35     10.58 o 
  -6   6   7        0.75        4.22     11.73 o 
  -5   6   7        2.52        1.37     11.51 o 
  -4   6   7        3.49       11.27     13.47 o 
  -3   6   7        8.84       20.92      9.90 o 
  -2   6   7       30.67       23.67     12.25 o 
  -1   6   7        5.64        5.50      9.34 o 
   0   6   7       42.93       17.91     15.59 o 
   1   6   7        5.65       -4.07     12.35 o 
   2   6   7       30.62       43.37     10.74 o 
   3   6   7        8.85        4.11     10.72 o 
   4   6   7        3.49        6.64     11.70 o 
   5   6   7        2.52        1.27     10.67 o 
   6   6   7        0.75       -1.24     10.39 o 
   7   6   7        1.10        6.22      9.69 o 
   8   6   7        4.25        4.84     10.70 o 
   9   6   7       11.31        0.00      9.56 o 
  10   6   7       15.07        6.90      9.71 o 
  11   6   7        0.90       -8.38      8.38 o 
   0   0   8     4746.64     4771.50     74.66 o 
   1   0   8       44.57       44.32      9.58 o 
   2   0   8        0.53        4.83      6.87 o 
   3   0   8       94.89      114.49     10.28 o 
   4   0   8       20.91        9.98      9.73 o 
   5   0   8       28.94       27.88      6.99 o 
   6   0   8       28.39       55.59     11.12 o 
   7   0   8      179.65      195.17     15.25 o 
   8   0   8       72.81       71.35     14.96 o 
   9   0   8        5.00       -7.52      7.85 o 
  10   0   8      128.49      139.31     12.86 o 
  11   0   8       32.79       39.52     14.56 o 
  12   0   8      139.85      128.10     15.20 o 
  13   0   8       25.68       40.03     11.47 o 
  14   0   8       69.13       54.26     14.34 o 
  15   0   8       46.33       55.53     16.66 o 
  16   0   8      121.00      120.77     17.58 o 
  17   0   8      547.17      571.36     31.74 o 
  18   0   8      191.04      187.32     32.27 o 
  19   0   8       25.76       29.71     13.43 o 
  20   0   8       25.37       19.83     17.85 o 
  21   0   8       26.52        3.44     13.11 o 
  22   0   8        6.05        0.90     29.65 o 
  23   0   8        0.35       14.42     13.86 o 
  24   0   8       36.61        6.95     18.61 o 
  25   0   8       14.96        9.04     15.78 o 
  26   0   8       39.22       28.05     20.60 o 
  27   0   8       20.54       60.06     49.59 o 
  28   0   8       39.09       39.02     21.93 o 
 -27   1   8        5.57       -8.34     10.78 o 
 -26   1   8       18.36       31.64     11.10 o 
 -25   1   8        2.60       12.47     11.58 o 
 -24   1   8        2.71       -7.79     15.39 o 
 -23   1   8       28.89       31.99     18.32 o 
 -22   1   8       11.36       -2.31     21.24 o 
 -21   1   8       95.82       90.75     25.10 o 
 -20   1   8      158.34      176.00     27.88 o 
 -19   1   8       77.26      108.98     22.76 o 
 -18   1   8       70.71      103.74     20.33 o 
 -17   1   8      255.12      217.94     33.03 o 
 -16   1   8      259.70      362.76     33.91 o 
 -15   1   8      876.80     1052.40     50.19 o 
 -14   1   8      192.54      244.03     26.06 o 
 -13   1   8      237.71      272.49     26.93 o 
 -12   1   8      291.70      329.55     27.52 o 
 -11   1   8      145.04      184.62     21.27 o 
 -10   1   8       51.33       21.73     15.29 o 
  -9   1   8      112.15      121.09     16.66 o 
  -8   1   8       57.74       56.69     14.63 o 
  -7   1   8       23.11       26.66     10.61 o 
  -6   1   8      125.49      134.39     14.64 o 
  -5   1   8       29.54       28.62     10.99 o 
  -4   1   8     1058.33     1081.79     38.99 o 
  -3   1   8      218.08      203.72     18.31 o 
  -2   1   8      821.66      906.70     34.59 o 
  -1   1   8      367.51      374.44     24.95 o 
   0   1   8      829.63      831.93     34.20 o 
   1   1   8      367.53      329.71     23.56 o 
   2   1   8      821.48      833.05     34.25 o 
   3   1   8      218.09      179.88     17.11 o 
   4   1   8     1058.50     1149.97     40.48 o 
   5   1   8       29.53       29.50     10.80 o 
   6   1   8      125.54       91.21     15.42 o 
   7   1   8       23.08       35.45     13.96 o 
   8   1   8       57.76       56.17     13.30 o 
   9   1   8      112.19      108.51     16.72 o 
  10   1   8       51.26       22.41     16.87 o 
  11   1   8      145.26      214.29     22.60 o 
  12   1   8      291.63      271.61     27.84 o 
  13   1   8      237.84      229.49     26.32 o 
  14   1   8      192.75      214.98     27.01 o 
  15   1   8      876.83      863.16     47.08 o 
  16   1   8      259.88      265.81     29.44 o 
  17   1   8      254.93      268.90     30.86 o 
  18   1   8       70.56       91.23     22.24 o 
  19   1   8       77.14       24.12     26.96 o 
  20   1   8      158.18      171.07     26.49 o 
  21   1   8       95.86      101.27     27.06 o 
  22   1   8       11.38       12.10     20.36 o 
  23   1   8       28.88       61.89     17.30 o 
  24   1   8        2.70        2.64     18.75 o 
  25   1   8        2.58      -10.26     16.93 o 
  26   1   8       18.39       -5.20     27.95 o 
  27   1   8        5.57       22.95     20.35 o 
 -26   2   8       15.77       -7.27     10.90 o 
 -25   2   8        4.52        1.54     13.08 o 
 -24   2   8        5.97       10.42     14.07 o 
 -23   2   8       19.35       31.68     11.98 o 
 -22   2   8       19.40        1.91     16.70 o 
 -21   2   8       46.84       34.56     19.10 o 
 -20   2   8       50.27       49.56     20.21 o 
 -19   2   8      180.25      202.61     26.58 o 
 -18   2   8      105.01       67.57     21.67 o 
 -17   2   8       91.40      116.21     22.29 o 
 -16   2   8       64.28       58.20     21.42 o 
 -15   2   8      359.49      311.13     31.81 o 
 -14   2   8      257.80      261.42     27.49 o 
 -13   2   8      172.10      160.90     24.45 o 
 -12   2   8       15.96       19.85     14.62 o 
 -11   2   8      106.26       87.60     17.10 o 
 -10   2   8      103.34      113.23     18.53 o 
  -9   2   8       13.07        7.42     10.74 o 
  -8   2   8       89.51       97.18     16.02 o 
  -7   2   8       27.63       27.61     14.95 o 
  -6   2   8       49.91       52.82     12.13 o 
  -5   2   8      310.25      320.13     24.24 o 
  -4   2   8      276.80      282.33     24.25 o 
  -3   2   8       97.01       87.52     15.94 o 
  -2   2   8      101.15      103.49     15.72 o 
  -1   2   8       24.96       28.02     14.77 o 
   0   2   8      231.52      226.30     21.50 o 
   1   2   8       24.93       24.47     12.63 o 
   2   2   8      101.28      103.27     17.39 o 
   3   2   8       97.07       85.00     16.48 o 
   4   2   8      276.73      280.18     25.06 o 
   5   2   8      310.32      294.76     26.09 o 
   6   2   8       49.91       56.18     14.78 o 
   7   2   8       27.57       34.21     15.74 o 
   8   2   8       89.57      141.68     17.54 o 
   9   2   8       13.11       38.44     11.89 o 
  10   2   8      103.21       86.46     19.25 o 
  11   2   8      106.19      110.70     21.91 o 
  12   2   8       16.00       43.25     15.83 o 
  13   2   8      172.07      164.60     24.12 o 
  14   2   8      258.00      213.77     31.27 o 
  15   2   8      359.35      402.54     36.90 o 
  16   2   8       64.35       39.54     19.77 o 
  17   2   8       91.29       83.37     26.02 o 
  18   2   8      105.01       76.63     22.60 o 
  19   2   8      180.30      167.32     31.57 o 
  20   2   8       50.28       49.57     20.46 o 
  21   2   8       46.80       27.06     21.49 o 
  22   2   8       19.41       11.35     20.52 o 
  23   2   8       19.29       33.11     20.56 o 
  24   2   8        5.95       36.54     18.17 o 
  25   2   8        4.50        6.13     15.64 o 
  26   2   8       15.79       27.54     13.05 o 
 -24   3   8        4.06        1.57     11.37 o 
 -23   3   8       28.29        4.84     15.30 o 
 -22   3   8       51.32       35.94     15.43 o 
 -21   3   8       54.73       40.78     17.83 o 
 -20   3   8       10.51        3.68     16.23 o 
 -19   3   8        3.42       20.31     14.21 o 
 -18   3   8       51.01       64.86     20.70 o 
 -17   3   8      193.57      184.38     25.06 o 
 -16   3   8       12.16      -10.95     17.86 o 
 -15   3   8       39.69       52.30     17.05 o 
 -14   3   8       15.19        8.76     16.59 o 
 -13   3   8        6.57       10.47     13.49 o 
 -12   3   8       10.46       20.39     14.99 o 
 -11   3   8       22.77        1.64     15.31 o 
 -10   3   8        1.72        1.65     10.64 o 
  -9   3   8       50.16       69.56     18.76 o 
  -8   3   8       64.65       79.08     16.91 o 
  -7   3   8       29.95       24.37     10.99 o 
  -6   3   8       99.45      120.17     15.83 o 
  -5   3   8       81.63       56.36     15.90 o 
  -4   3   8       49.46       35.33     16.45 o 
  -3   3   8      271.24      374.84     26.51 o 
  -2   3   8      227.44      260.34     22.50 o 
  -1   3   8       19.41       18.96     13.06 o 
   0   3   8        0.23        4.47     11.66 o 
   1   3   8       19.46       13.49     14.75 o 
   2   3   8      227.27      278.64     24.68 o 
   3   3   8      271.39      293.93     26.42 o 
   4   3   8       49.42       57.65     16.39 o 
   5   3   8       81.57      113.17     18.34 o 
   6   3   8       99.33       63.83     18.50 o 
   7   3   8       29.99        9.97     16.01 o 
   8   3   8       64.60       81.16     18.24 o 
   9   3   8       50.25       35.62     19.67 o 
  10   3   8        1.74       -5.60     14.41 o 
  11   3   8       22.76       32.08     16.57 o 
  12   3   8       10.47       23.21     17.62 o 
  13   3   8        6.54        7.96     16.45 o 
  14   3   8       15.16       40.46     16.55 o 
  15   3   8       39.74       55.57     19.13 o 
  16   3   8       12.14        0.00     17.68 o 
  17   3   8      193.66      151.76     27.90 o 
  18   3   8       50.96       53.83     20.45 o 
  19   3   8        3.43       16.32     16.76 o 
  20   3   8       10.51       -5.89     17.87 o 
  21   3   8       54.72       38.15     17.03 o 
  22   3   8       51.35       12.78     20.52 o 
  23   3   8       28.30       25.73     17.05 o 
  24   3   8        4.07       17.73     11.68 o 
 -21   4   8       24.03       20.36     11.69 o 
 -20   4   8       35.44       28.90     12.39 o 
 -19   4   8       35.13       31.19     18.01 o 
 -18   4   8       13.39      -14.95     16.64 o 
 -17   4   8       32.00       75.37     17.09 o 
 -16   4   8       36.38       41.99     16.58 o 
 -15   4   8       35.78       53.76     15.01 o 
 -14   4   8       15.30       -6.65     16.14 o 
 -13   4   8       15.75       10.08     15.32 o 
 -12   4   8        8.27       16.58     13.22 o 
 -11   4   8       60.13       80.63     16.25 o 
 -10   4   8        0.37      -13.02     14.23 o 
  -9   4   8       64.11       89.19     17.72 o 
  -8   4   8       11.13       28.96     15.22 o 
  -7   4   8      101.35      100.68     19.37 o 
  -6   4   8      142.32      160.86     22.98 o 
  -5   4   8      172.51      193.58     24.06 o 
  -4   4   8        4.89       30.14     11.71 o 
  -3   4   8       20.66       36.54     12.26 o 
  -2   4   8       27.32       35.10     15.01 o 
  -1   4   8       12.21       -4.90     16.02 o 
   0   4   8       13.57        1.57     15.94 o 
   1   4   8       12.20       22.85     12.22 o 
   2   4   8       27.35       31.23     13.46 o 
   3   4   8       20.65       26.62     14.00 o 
   4   4   8        4.89       18.69     11.54 o 
   5   4   8      172.44      195.64     27.35 o 
   6   4   8      142.23      128.99     27.19 o 
   7   4   8      101.28       79.54     20.46 o 
   8   4   8       11.10       35.97     14.86 o 
   9   4   8       64.19      107.35     19.86 o 
  10   4   8        0.37        3.66     14.41 o 
  11   4   8       60.17       46.42     18.92 o 
  12   4   8        8.26       37.31     14.57 o 
  13   4   8       15.72       -5.58     18.48 o 
  14   4   8       15.31       23.86     15.15 o 
  15   4   8       35.74      -12.71     18.67 o 
  16   4   8       36.42       26.56     15.82 o 
  17   4   8       31.96       23.88     15.22 o 
  18   4   8       13.37       19.58     11.35 o 
  19   4   8       35.10       38.76     13.33 o 
  20   4   8       35.44       35.08     11.88 o 
  21   4   8       24.06       29.95     13.60 o 
 -17   5   8        8.54        1.50     13.92 o 
 -16   5   8        0.86       -1.55     11.14 o 
 -15   5   8        0.14      -13.20     13.20 o 
 -14   5   8       28.80       39.93     11.47 o 
 -13   5   8       10.51       18.47     11.90 o 
 -12   5   8       18.52       38.52     13.10 o 
 -11   5   8       20.99       -3.03     14.48 o 
 -10   5   8        5.51       12.32     13.77 o 
  -9   5   8       10.67        6.09     14.99 o 
  -8   5   8        7.16       -4.68     11.70 o 
  -7   5   8       51.84       63.27     14.08 o 
  -6   5   8        3.94        0.00     14.09 o 
  -5   5   8        5.54       13.91     10.43 o 
  -4   5   8       24.00       13.88     14.93 o 
  -3   5   8        9.24       26.43     13.66 o 
  -2   5   8        3.87       -1.62     11.98 o 
  -1   5   8        6.61        4.68     11.88 o 
   0   5   8        0.84      -14.11     14.11 o 
   1   5   8        6.60       12.71     12.52 o 
   2   5   8        3.88      -12.72     16.36 o 
   3   5   8        9.27       17.43     11.61 o 
   4   5   8       23.99        7.95     15.54 o 
   5   5   8        5.54       15.97     12.19 o 
   6   5   8        3.95      -11.18     14.01 o 
   7   5   8       51.82       60.41     16.76 o 
   8   5   8        7.19       17.45     12.14 o 
   9   5   8       10.67       29.66     13.83 o 
  10   5   8        5.51       46.13     13.54 o 
  11   5   8       20.98       15.04     12.56 o 
  12   5   8       18.52        4.44     14.21 o 
  13   5   8       10.51        2.80     12.61 o 
  14   5   8       28.78       31.33      9.35 o 
  15   5   8        0.14      -12.15     12.15 o 
  16   5   8        0.86       19.62      8.28 o 
  17   5   8        8.55       19.66      8.84 o 
  -9   6   8        1.46       -1.32      9.74 o 
  -8   6   8       24.82        8.03     13.85 o 
  -7   6   8        0.05       -4.05     13.24 o 
  -6   6   8        8.40        5.31     11.12 o 
  -5   6   8        3.72       -2.61     10.56 o 
  -4   6   8        0.50        5.23     10.10 o 
  -3   6   8        5.73        4.00     11.86 o 
  -2   6   8        5.67       13.11     11.48 o 
  -1   6   8       48.98       27.37     13.31 o 
   0   6   8        4.07       -2.60      9.89 o 
   1   6   8       48.98       30.87     15.68 o 
   2   6   8        5.68       10.16     11.37 o 
   3   6   8        5.73       15.11     10.71 o 
   4   6   8        0.51        9.90      8.74 o 
   5   6   8        3.71       14.55      7.84 o 
   6   6   8        8.39        1.22      9.26 o 
   7   6   8        0.05       -9.89      9.89 o 
   8   6   8       24.83       12.36      9.50 o 
   9   6   8        1.47        3.32      8.68 o 
   1   0   9      395.88      381.64     19.05 o 
   2   0   9      845.49      862.95     26.28 o 
   3   0   9      763.20      655.37     32.80 o 
   4   0   9      114.34      114.61     13.15 o 
   5   0   9        6.39       10.90      7.77 o 
   6   0   9       14.69       12.35     10.08 o 
   7   0   9       38.45       47.49      9.57 o 
   8   0   9      114.80       97.74     12.91 o 
   9   0   9      237.14      201.23     25.14 o 
  10   0   9      175.20      191.04     15.04 o 
  11   0   9        3.37        0.95     10.01 o 
  12   0   9       21.26       19.81     11.16 o 
  13   0   9        2.23       14.46     11.10 o 
  14   0   9     1084.02     1089.18     53.16 o 
  15   0   9       35.89       12.55     14.36 o 
  16   0   9      142.28      158.01     21.20 o 
  17   0   9      115.68      103.38     17.54 o 
  18   0   9      333.66      293.32     24.86 o 
  19   0   9        0.02        2.43     36.92 o 
  20   0   9       32.69       43.46     17.03 o 
  21   0   9       24.74       19.52     15.14 o 
  22   0   9        7.55       -1.74     21.65 o 
  23   0   9        3.20       24.86     14.96 o 
  24   0   9        1.64       -5.20     17.19 o 
  25   0   9        0.14      -10.74     18.04 o 
  26   0   9       18.21       55.83     32.54 o 
  27   0   9       43.48       41.22     43.46 o 
 -26   1   9        9.00        5.24      9.51 o 
 -25   1   9       25.40       13.61     10.72 o 
 -24   1   9        0.97      -10.22     14.47 o 
 -23   1   9       45.99       17.17     18.95 o 
 -22   1   9       40.57       33.25     18.88 o 
 -21   1   9       36.50      -11.01     20.53 o 
 -20   1   9      234.45      202.96     34.37 o 
 -19   1   9       95.58      114.71     26.72 o 
 -18   1   9      163.64      174.59     29.35 o 
 -17   1   9       51.76       23.52     24.13 o 
 -16   1   9      163.67      155.24     27.43 o 
 -15   1   9       47.77       48.13     21.11 o 
 -14   1   9      295.76      306.36     30.70 o 
 -13   1   9      119.08      128.68     26.89 o 
 -12   1   9       75.71      107.05     19.87 o 
 -11   1   9       22.96       14.26     16.00 o 
 -10   1   9      131.86      125.14     20.00 o 
  -9   1   9       90.61       92.16     17.13 o 
  -8   1   9      136.10      120.70     19.38 o 
  -7   1   9       44.53       25.43     16.95 o 
  -6   1   9      188.56      189.98     23.00 o 
  -5   1   9      233.99      194.40     23.36 o 
  -4   1   9       39.18       39.77     16.01 o 
  -3   1   9      125.44       91.22     16.48 o 
  -2   1   9      406.07      335.86     26.02 o 
  -1   1   9       72.19       71.15     15.39 o 
   0   1   9      443.09      497.30     30.58 o 
   1   1   9       72.31      102.17     15.21 o 
   2   1   9      406.00      359.10     27.60 o 
   3   1   9      125.51      115.63     17.80 o 
   4   1   9       39.20       54.27     14.65 o 
   5   1   9      233.89      242.24     22.42 o 
   6   1   9      188.64      164.26     21.77 o 
   7   1   9       44.59       66.70     16.39 o 
   8   1   9      136.20      125.21     20.72 o 
   9   1   9       90.65      120.24     16.66 o 
  10   1   9      131.79      129.87     20.46 o 
  11   1   9       22.97       14.01     13.72 o 
  12   1   9       75.66       99.92     17.80 o 
  13   1   9      119.03      137.95     21.89 o 
  14   1   9      295.77      286.36     31.73 o 
  15   1   9       47.81       30.56     20.75 o 
  16   1   9      163.70      130.58     25.61 o 
  17   1   9       51.70       52.42     22.63 o 
  18   1   9      163.73      175.67     29.61 o 
  19   1   9       95.48      125.67     25.98 o 
  20   1   9      234.37      224.95     30.75 o 
  21   1   9       36.56       36.96     22.89 o 
  22   1   9       40.50       32.85     23.89 o 
  23   1   9       46.01       66.86     22.91 o 
  24   1   9        0.96      -22.90     22.90 o 
  25   1   9       25.44       15.96     25.07 o 
  26   1   9        9.03       10.54     22.29 o 
 -25   2   9       45.17       19.16     11.85 o 
 -24   2   9       21.67       -3.04     12.75 o 
 -23   2   9        5.19       18.26     13.32 o 
 -22   2   9        8.05       21.57     13.27 o 
 -21   2   9       59.00       51.48     20.15 o 
 -20   2   9       26.24        0.00     15.48 o 
 -19   2   9       27.37       10.40     18.19 o 
 -18   2   9       68.58      104.49     21.40 o 
 -17   2   9        0.87       25.05     15.50 o 
 -16   2   9      153.76      149.14     26.49 o 
 -15   2   9       24.18       62.96     15.88 o 
 -14   2   9       59.75       55.59     19.80 o 
 -13   2   9       20.15       30.72     18.76 o 
 -12   2   9       55.56       76.26     18.73 o 
 -11   2   9       49.32       25.14     18.38 o 
 -10   2   9        9.55       15.60     13.18 o 
  -9   2   9        5.45       13.37     14.97 o 
  -8   2   9       37.04       40.71     15.16 o 
  -7   2   9       22.26       36.54     12.71 o 
  -6   2   9      138.33      113.22     19.00 o 
  -5   2   9       45.98       24.22     14.75 o 
  -4   2   9      201.90      203.62     20.52 o 
  -3   2   9       37.99       47.37     13.15 o 
  -2   2   9      119.83      126.52     18.19 o 
  -1   2   9        4.36      -12.16     12.16 o 
   0   2   9      120.55      114.65     19.63 o 
   1   2   9        4.36      -12.27     12.27 o 
   2   2   9      119.84      112.16     17.71 o 
   3   2   9       38.02       77.53     15.66 o 
   4   2   9      201.75      232.31     22.85 o 
   5   2   9       45.98       14.24     17.54 o 
   6   2   9      138.26      113.77     17.11 o 
   7   2   9       22.30       46.72     15.58 o 
   8   2   9       37.10       20.72     19.88 o 
   9   2   9        5.45        0.00     12.40 o 
  10   2   9        9.53       45.84     12.73 o 
  11   2   9       49.28       75.48     17.59 o 
  12   2   9       55.57       52.54     20.44 o 
  13   2   9       20.10       36.29     19.00 o 
  14   2   9       59.76       22.85     22.01 o 
  15   2   9       24.27       55.15     20.43 o 
  16   2   9      153.81      186.61     24.05 o 
  17   2   9        0.86        8.97     16.84 o 
  18   2   9       68.55       85.02     19.93 o 
  19   2   9       27.34       27.11     20.66 o 
  20   2   9       26.23       74.48     19.68 o 
  21   2   9       59.02       76.35     24.33 o 
  22   2   9        8.05      -19.26     19.26 o 
  23   2   9        5.19      -19.43     19.43 o 
  24   2   9       21.69       33.50     18.94 o 
  25   2   9       45.21       76.60     15.13 o 
 -23   3   9        9.71       15.76      9.85 o 
 -22   3   9       11.90       12.20     12.05 o 
 -21   3   9        5.18        3.18     14.95 o 
 -20   3   9       27.91       40.67     14.99 o 
 -19   3   9       42.15       42.29     16.63 o 
 -18   3   9       11.85        5.48     16.26 o 
 -17   3   9       18.90       -1.86     15.42 o 
 -16   3   9        5.26      -17.34     17.34 o 
 -15   3   9       41.79       26.08     21.43 o 
 -14   3   9       18.69       29.46     12.46 o 
 -13   3   9       51.98       64.02     17.80 o 
 -12   3   9       33.73       28.86     18.53 o 
 -11   3   9       13.71       26.82     13.52 o 
 -10   3   9       51.84       22.75     17.72 o 
  -9   3   9       81.53      105.39     19.54 o 
  -8   3   9       61.92       39.06     18.19 o 
  -7   3   9       87.95       92.19     19.02 o 
  -6   3   9      133.09      169.08     22.54 o 
  -5   3   9       99.06      111.77     21.42 o 
  -4   3   9      102.72       99.46     19.55 o 
  -3   3   9       81.84       98.97     19.64 o 
  -2   3   9       18.72       24.25     14.00 o 
  -1   3   9      181.61      207.92     22.63 o 
   0   3   9      142.38      117.36     22.51 o 
   1   3   9      181.37      228.55     23.92 o 
   2   3   9       18.77        1.54     16.91 o 
   3   3   9       81.82       79.12     22.16 o 
   4   3   9      102.64      100.87     19.71 o 
   5   3   9       99.21       68.05     22.43 o 
   6   3   9      133.10      127.84     23.32 o 
   7   3   9       87.90       87.04     19.98 o 
   8   3   9       61.90       59.29     22.92 o 
   9   3   9       81.50      117.28     19.25 o 
  10   3   9       51.85       55.99     17.62 o 
  11   3   9       13.69        6.01     16.99 o 
  12   3   9       33.74       22.02     20.72 o 
  13   3   9       51.98       73.05     22.22 o 
  14   3   9       18.72       18.53     18.53 o 
  15   3   9       41.85       39.07     19.54 o 
  16   3   9        5.26       -2.13     16.54 o 
  17   3   9       18.93       14.30     19.52 o 
  18   3   9       11.84       12.10     14.69 o 
  19   3   9       42.12       17.54     18.76 o 
  20   3   9       27.93       28.22     12.59 o 
  21   3   9        5.16      -16.96     16.96 o 
  22   3   9       11.91      -10.22     13.94 o 
  23   3   9        9.71      -15.64     15.64 o 
 -20   4   9        9.63        8.70     11.20 o 
 -19   4   9       10.87       25.48     11.54 o 
 -18   4   9        6.53       -1.50     11.95 o 
 -17   4   9       40.14       65.03     14.49 o 
 -16   4   9       23.66       19.46     14.19 o 
 -15   4   9       39.39       72.13     15.29 o 
 -14   4   9       24.15       14.94     16.01 o 
 -13   4   9       18.74        0.00     15.23 o 
 -12   4   9       32.80       36.74     16.20 o 
 -11   4   9       10.45       23.52     11.76 o 
 -10   4   9       24.39       24.99     15.15 o 
  -9   4   9       36.00       36.85     15.23 o 
  -8   4   9        4.25       -8.34     13.02 o 
  -7   4   9       13.15      -15.89     15.89 o 
  -6   4   9       16.39       43.25     15.46 o 
  -5   4   9        6.79        9.93     12.89 o 
  -4   4   9       93.04      139.83     19.63 o 
  -3   4   9       17.34       34.91     11.85 o 
  -2   4   9       29.15       21.74     15.87 o 
  -1   4   9       56.61       88.95     18.85 o 
   0   4   9       45.37       47.43     17.86 o 
   1   4   9       56.62       76.56     15.31 o 
   2   4   9       29.15       25.87     16.50 o 
   3   4   9       17.35       20.81     14.10 o 
   4   4   9       93.01       93.67     21.07 o 
   5   4   9        6.79       -3.59     13.45 o 
   6   4   9       16.39       28.62     15.43 o 
   7   4   9       13.16       25.13     12.01 o 
   8   4   9        4.24       16.32     16.98 o 
   9   4   9       36.02       21.77     18.28 o 
  10   4   9       24.42       34.66     12.83 o 
  11   4   9       10.46       23.63     11.92 o 
  12   4   9       32.79       14.42     15.65 o 
  13   4   9       18.76       30.38     12.15 o 
  14   4   9       24.13       -5.25     17.46 o 
  15   4   9       39.36       32.46     17.30 o 
  16   4   9       23.72       23.20     16.31 o 
  17   4   9       40.12       37.99     13.50 o 
  18   4   9        6.53       10.61     10.61 o 
  19   4   9       10.87       10.02     13.23 o 
  20   4   9        9.63        2.69     11.08 o 
 -15   5   9       11.29        1.40     11.00 o 
 -14   5   9        0.01        2.92     10.74 o 
 -13   5   9        4.84       11.51     11.37 o 
 -12   5   9       18.41       23.29     14.96 o 
 -11   5   9        6.04      -11.74     11.74 o 
 -10   5   9        1.19       -4.46     11.13 o 
  -9   5   9        4.01        0.00     12.14 o 
  -8   5   9       14.38       44.86     11.60 o 
  -7   5   9       24.79       18.10     12.28 o 
  -6   5   9       15.57       45.22     13.90 o 
  -5   5   9       17.11      -10.69     14.25 o 
  -4   5   9       12.86       -9.17     13.92 o 
  -3   5   9        1.26       12.24     10.09 o 
  -2   5   9       32.56       32.17     13.33 o 
  -1   5   9       15.72       24.64     12.90 o 
   0   5   9       20.25       21.51     12.77 o 
   1   5   9       15.71        9.25     13.12 o 
   2   5   9       32.56       18.47     13.10 o 
   3   5   9        1.26       12.37     13.20 o 
   4   5   9       12.85        6.13     13.91 o 
   5   5   9       17.11        1.48     14.08 o 
   6   5   9       15.58       19.81     14.50 o 
   7   5   9       24.78        8.99     13.25 o 
   8   5   9       14.37       32.72     12.44 o 
   9   5   9        4.02       14.58     12.20 o 
  10   5   9        1.20        2.87     10.18 o 
  11   5   9        6.05       18.10      9.18 o 
  12   5   9       18.39      -10.82     12.64 o 
  13   5   9        4.83       19.56      9.35 o 
  14   5   9        0.01        0.00      6.80 o 
  15   5   9       11.28        1.18      9.22 o 
  -5   6   9        5.01       10.99      7.59 o 
  -4   6   9        3.67        4.86      9.27 o 
  -3   6   9        1.91       -9.63      9.63 o 
  -2   6   9        0.74        7.30      9.40 o 
  -1   6   9        0.58        2.42      9.91 o 
   0   6   9        0.93        1.21      8.86 o 
   1   6   9        0.58        8.34      6.61 o 
   2   6   9        0.74        3.52      7.90 o 
   3   6   9        1.92        5.76      6.81 o 
   4   6   9        3.67        1.13      8.81 o 
   5   6   9        5.02       -9.88      9.88 o 
   0   0  10      174.01      194.68     38.71 o 
   1   0  10       28.18       10.79     10.16 o 
   2   0  10      691.89      716.85     29.54 o 
   3   0  10       16.64       20.53     11.25 o 
   4   0  10      279.00      254.30     18.29 o 
   5   0  10        0.29        4.01     10.07 o 
   6   0  10       52.04       48.52     25.92 o 
   7   0  10        0.01        0.35      9.49 o 
   8   0  10       36.23       41.82     12.69 o 
   9   0  10        8.16       17.81     14.21 o 
  10   0  10       57.39       42.84     14.85 o 
  11   0  10      119.39      153.99     19.77 o 
  12   0  10      221.80      200.58     18.04 o 
  13   0  10       77.70       34.36     14.94 o 
  14   0  10       17.65       29.66     12.71 o 
  15   0  10        6.50      -15.40     15.40 o 
  16   0  10      118.19      117.60     19.23 o 
  17   0  10      351.20      376.85     27.91 o 
  18   0  10       78.95       80.05     18.97 o 
  19   0  10        8.38       25.27     16.81 o 
  20   0  10       12.87       12.13     20.29 o 
  21   0  10       12.45       -5.37     39.36 o 
  22   0  10        3.22       27.06     15.00 o 
  23   0  10       18.85       15.56     20.95 o 
  24   0  10        9.75       11.72     15.39 o 
  25   0  10        4.59       28.15     47.48 o 
 -25   1  10        4.69       28.36      7.91 o 
 -24   1  10       24.32       18.40     13.03 o 
 -23   1  10       19.35       30.56     11.87 o 
 -22   1  10       10.54        0.00     16.42 o 
 -21   1  10       20.36        8.04     17.36 o 
 -20   1  10       59.06       64.86     20.51 o 
 -19   1  10       61.36       68.93     21.05 o 
 -18   1  10       96.64       95.73     23.29 o 
 -17   1  10        4.99       34.23     19.22 o 
 -16   1  10       74.73      110.23     26.46 o 
 -15   1  10      190.42      200.08     28.90 o 
 -14   1  10       43.52       28.14     22.39 o 
 -13   1  10      154.80      149.54     26.79 o 
 -12   1  10       34.85       26.22     16.74 o 
 -11   1  10       19.62        2.18     20.58 o 
 -10   1  10       41.76       51.88     19.03 o 
  -9   1  10       29.90       20.85     15.41 o 
  -8   1  10        3.39       22.03     12.80 o 
  -7   1  10      194.18      215.76     24.95 o 
  -6   1  10      104.83      164.45     20.01 o 
  -5   1  10      153.24      148.44     21.25 o 
  -4   1  10      526.00      560.58     34.74 o 
  -3   1  10        9.44       15.86     15.01 o 
  -2   1  10      423.49      450.70     31.31 o 
  -1   1  10       34.38       37.71     16.89 o 
   0   1  10      390.57      423.16     32.08 o 
   1   1  10       34.32       26.76     18.31 o 
   2   1  10      423.42      394.23     32.76 o 
   3   1  10        9.43       -4.82     16.43 o 
   4   1  10      525.91      534.35     35.87 o 
   5   1  10      153.42      146.20     19.74 o 
   6   1  10      104.79       91.74     19.56 o 
   7   1  10      194.05      191.65     25.43 o 
   8   1  10        3.40       -3.49     16.27 o 
   9   1  10       29.98       46.07     15.74 o 
  10   1  10       41.80       21.05     17.83 o 
  11   1  10       19.67       27.53     15.53 o 
  12   1  10       34.82       58.59     18.46 o 
  13   1  10      154.77       97.69     26.04 o 
  14   1  10       43.45       70.56     18.66 o 
  15   1  10      190.45      141.00     25.82 o 
  16   1  10       74.63      104.33     20.46 o 
  17   1  10        4.99       -6.86     21.73 o 
  18   1  10       96.56       71.57     26.31 o 
  19   1  10       61.44       51.45     22.92 o 
  20   1  10       59.08       60.14     25.37 o 
  21   1  10       20.32       15.49     21.74 o 
  22   1  10       10.54       -5.34     22.70 o 
  23   1  10       19.30        8.11     22.00 o 
  24   1  10       24.31       10.76     22.54 o 
  25   1  10        4.71      -23.24     23.24 o 
 -24   2  10       41.81       17.81     12.60 o 
 -23   2  10       24.07       -2.79     12.79 o 
 -22   2  10       13.49        1.52     11.56 o 
 -21   2  10       30.97       11.85     13.22 o 
 -20   2  10        5.43       20.07     10.90 o 
 -19   2  10       67.90       40.71     16.79 o 
 -18   2  10       30.02       46.51     17.02 o 
 -17   2  10       51.74       64.77     21.76 o 
 -16   2  10       27.60       55.08     19.03 o 
 -15   2  10       58.76       55.28     20.53 o 
 -14   2  10       34.43       61.58     21.34 o 
 -13   2  10       11.32       39.82     14.56 o 
 -12   2  10       17.48       34.95     16.65 o 
 -11   2  10        3.76        8.09     15.32 o 
 -10   2  10      101.15       92.07     21.76 o 
  -9   2  10       50.02       34.29     17.00 o 
  -8   2  10      346.00      340.87     32.81 o 
  -7   2  10      339.72      329.38     31.88 o 
  -6   2  10       17.24       48.11     12.73 o 
  -5   2  10       36.46       61.25     17.66 o 
  -4   2  10      209.31      231.42     25.90 o 
  -3   2  10      309.03      348.60     31.12 o 
  -2   2  10       15.96       22.04     13.22 o 
  -1   2  10      151.71      155.60     22.35 o 
   0   2  10        0.88       25.43     12.73 o 
   1   2  10      151.77      188.90     23.03 o 
   2   2  10       15.94       29.23     12.52 o 
   3   2  10      309.05      281.27     29.64 o 
   4   2  10      209.36      227.19     25.55 o 
   5   2  10       36.52       42.87     16.92 o 
   6   2  10       17.25       14.72     17.55 o 
   7   2  10      339.77      360.23     31.53 o 
   8   2  10      346.03      418.27     35.31 o 
   9   2  10       49.96       27.36     18.81 o 
  10   2  10      101.00       87.97     24.77 o 
  11   2  10        3.76        0.00     18.17 o 
  12   2  10       17.42       16.66     14.67 o 
  13   2  10       11.30        8.67     16.23 o 
  14   2  10       34.37       41.19     20.18 o 
  15   2  10       58.80       33.19     23.12 o 
  16   2  10       27.58      -11.20     22.65 o 
  17   2  10       51.81       54.07     23.92 o 
  18   2  10       29.98       15.89     16.65 o 
  19   2  10       67.96       56.20     22.13 o 
  20   2  10        5.42       -8.86     20.76 o 
  21   2  10       30.97       -4.45     17.56 o 
  22   2  10       13.50        0.00     19.13 o 
  23   2  10       24.03       12.64     18.57 o 
  24   2  10       41.82       30.40     18.98 o 
 -22   3  10        4.12       11.79      9.89 o 
 -21   3  10        6.06       -1.46     11.39 o 
 -20   3  10       24.35       45.45     13.30 o 
 -19   3  10       14.02       12.77     13.25 o 
 -18   3  10       91.58       90.78     19.67 o 
 -17   3  10       10.02       14.04      9.97 o 
 -16   3  10       31.62      -14.30     19.59 o 
 -15   3  10       40.15       36.62     18.72 o 
 -14   3  10        6.26       11.14     14.36 o 
 -13   3  10       56.44       29.91     18.61 o 
 -12   3  10       47.26       41.20     15.71 o 
 -11   3  10       18.29       28.16     16.29 o 
 -10   3  10       17.43       13.02     14.44 o 
  -9   3  10       11.47       25.93     15.13 o 
  -8   3  10      132.51      134.03     21.12 o 
  -7   3  10       13.70        3.67     14.21 o 
  -6   3  10      152.21       97.57     23.71 o 
  -5   3  10        9.05       16.16     15.41 o 
  -4   3  10      129.45      150.12     24.27 o 
  -3   3  10       44.58       57.12     17.10 o 
  -2   3  10       59.92       63.99     18.47 o 
  -1   3  10       29.51        8.89     16.78 o 
   0   3  10      187.80      213.02     26.56 o 
   1   3  10       29.52       44.89     15.90 o 
   2   3  10       59.97       69.03     20.61 o 
   3   3  10       44.50       77.02     17.83 o 
   4   3  10      129.59      111.16     21.77 o 
   5   3  10        9.02       24.39     16.61 o 
   6   3  10      152.36      190.21     21.79 o 
   7   3  10       13.67       29.01     17.88 o 
   8   3  10      132.47      171.84     21.68 o 
   9   3  10       11.45       41.52     17.17 o 
  10   3  10       17.39        0.00     13.95 o 
  11   3  10       18.30       20.28     18.28 o 
  12   3  10       47.28       20.41     22.13 o 
  13   3  10       56.40       61.03     16.58 o 
  14   3  10        6.27       44.60     14.71 o 
  15   3  10       40.14       18.26     16.69 o 
  16   3  10       31.63       17.96     18.60 o 
  17   3  10       10.02        7.83     14.83 o 
  18   3  10       91.63      119.99     22.60 o 
  19   3  10       14.01       16.63     13.89 o 
  20   3  10       24.35        5.27     18.71 o 
  21   3  10        6.06       -1.73     13.51 o 
  22   3  10        4.11      -11.24     11.68 o 
 -18   4  10       32.76       12.46     10.95 o 
 -17   4  10        5.19       11.56     11.29 o 
 -16   4  10       19.71       -1.44     13.14 o 
 -15   4  10        4.45        0.00     13.56 o 
 -14   4  10       21.22       31.32     11.03 o 
 -13   4  10        5.78       17.67     12.34 o 
 -12   4  10       78.91       87.69     18.68 o 
 -11   4  10        0.25       -5.00     14.29 o 
 -10   4  10        9.00       -4.96     14.33 o 
  -9   4  10        2.74       -9.98     14.69 o 
  -8   4  10       26.02       15.21     14.63 o 
  -7   4  10        8.11        8.44     15.89 o 
  -6   4  10       18.80       16.95     16.95 o 
  -5   4  10        6.00        0.00     14.96 o 
  -4   4  10       64.85       47.70     18.02 o 
  -3   4  10       87.65       94.14     22.96 o 
  -2   4  10        8.90       -5.22     16.07 o 
  -1   4  10       40.63       60.35     15.77 o 
   0   4  10      154.58      164.52     23.47 o 
   1   4  10       40.63       41.82     15.29 o 
   2   4  10        8.89        3.62     14.46 o 
   3   4  10       87.65       96.78     22.13 o 
   4   4  10       64.83       37.13     20.16 o 
   5   4  10        6.00       31.87     14.35 o 
   6   4  10       18.81        3.56     15.29 o 
   7   4  10        8.10       23.18     15.31 o 
   8   4  10       26.01       19.57     16.71 o 
   9   4  10        2.73       15.99     10.19 o 
  10   4  10        9.01       14.02     13.24 o 
  11   4  10        0.26       29.67     13.98 o 
  12   4  10       78.95       92.72     19.31 o 
  13   4  10        5.79        1.74     13.79 o 
  14   4  10       21.25       27.73     13.12 o 
  15   4  10        4.43      -15.06     15.06 o 
  16   4  10       19.67       -3.08     12.79 o 
  17   4  10        5.17       10.13     12.46 o 
  18   4  10       32.74       34.56     12.28 o 
 -13   5  10       12.80       24.92     10.68 o 
 -12   5  10        1.73        0.00     10.34 o 
 -11   5  10        7.28        1.40     11.08 o 
 -10   5  10       18.03       28.90     12.35 o 
  -9   5  10        5.99       16.73      8.37 o 
  -8   5  10       14.31       29.59     11.75 o 
  -7   5  10        1.34        5.65     10.88 o 
  -6   5  10        6.52        1.44     12.22 o 
  -5   5  10        6.39       17.38     11.69 o 
  -4   5  10        4.50      -13.90     13.90 o 
  -3   5  10       21.89       34.98     13.31 o 
  -2   5  10        0.25      -11.90     11.90 o 
  -1   5  10        1.54      -11.96     11.96 o 
   0   5  10        1.19       20.46     12.58 o 
   1   5  10        1.53        0.00     13.02 o 
   2   5  10        0.25       -2.86     11.15 o 
   3   5  10       21.89        0.00     14.80 o 
   4   5  10        4.52       13.00      9.75 o 
   5   5  10        6.40        1.45     10.61 o 
   6   5  10        6.52        1.42     11.68 o 
   7   5  10        1.34        6.95      9.58 o 
   8   5  10       14.30       21.95     11.99 o 
   9   5  10        5.99       17.54      9.49 o 
  10   5  10       18.04       -3.99     12.59 o 
  11   5  10        7.28        2.49      9.51 o 
  12   5  10        1.73       22.08      9.01 o 
  13   5  10       12.79        8.27      9.65 o 
   1   0  11      112.11      144.97     16.54 o 
   2   0  11       67.72       73.63     13.88 o 
   3   0  11     1770.81     1832.03     46.07 o 
   4   0  11      722.73      734.03     31.64 o 
   5   0  11      140.60      153.51     17.67 o 
   6   0  11      162.41      183.54     33.45 o 
   7   0  11      311.93      307.09     40.11 o 
   8   0  11       21.18       43.33     13.05 o 
   9   0  11       73.67       63.04     23.37 o 
  10   0  11       16.71       16.70     17.79 o 
  11   0  11      207.19      204.18     22.02 o 
  12   0  11       70.08       74.82     17.90 o 
  13   0  11       55.95       37.28     15.81 o 
  14   0  11       88.63      111.67     19.07 o 
  15   0  11      545.80      532.43     30.43 o 
  16   0  11       47.00       44.40     22.38 o 
  17   0  11       47.54        8.96     34.81 o 
  18   0  11      256.09      211.71     27.15 o 
  19   0  11      168.21      167.25     24.28 o 
  20   0  11       60.99       67.22     20.75 o 
  21   0  11      126.98      151.62     42.53 o 
  22   0  11        0.36        7.18     23.64 o 
  23   0  11       10.56       11.08     20.80 o 
  24   0  11       12.29       15.55     40.33 o 
 -24   1  11        1.44       -4.49     10.50 o 
 -23   1  11       14.44       -5.20     11.98 o 
 -22   1  11       40.27       10.26     14.12 o 
 -21   1  11       15.59       16.68     14.00 o 
 -20   1  11       31.51       16.75     13.29 o 
 -19   1  11       31.03       14.23     21.90 o 
 -18   1  11       49.90       28.64     19.59 o 
 -17   1  11       77.79       67.92     23.62 o 
 -16   1  11      221.97      204.68     31.17 o 
 -15   1  11        2.87        4.87     21.33 o 
 -14   1  11       53.84       80.26     24.97 o 
 -13   1  11       42.23       49.75     19.70 o 
 -12   1  11       66.97       80.64     21.87 o 
 -11   1  11       23.59       61.81     17.98 o 
 -10   1  11       39.22       57.97     18.89 o 
  -9   1  11       33.92       44.89     20.02 o 
  -8   1  11      108.11       91.12     23.34 o 
  -7   1  11      203.81      210.25     28.46 o 
  -6   1  11      280.56      296.46     31.27 o 
  -5   1  11      102.60      141.46     24.46 o 
  -4   1  11      151.40      183.15     25.46 o 
  -3   1  11      595.49      557.53     40.19 o 
  -2   1  11      108.98      128.64     22.40 o 
  -1   1  11      125.81      163.03     25.92 o 
   0   1  11        7.56      -21.94     21.94 o 
   1   1  11      125.82      113.97     23.70 o 
   2   1  11      108.98      118.10     22.79 o 
   3   1  11      595.48      569.94     39.57 o 
   4   1  11      151.31      177.31     27.90 o 
   5   1  11      102.61      118.02     21.93 o 
   6   1  11      280.51      261.50     30.06 o 
   7   1  11      203.85      188.26     27.07 o 
   8   1  11      108.25      142.82     26.45 o 
   9   1  11       33.91       33.33     15.92 o 
  10   1  11       39.27       34.15     20.68 o 
  11   1  11       23.63       23.88     17.61 o 
  12   1  11       67.01       59.96     19.29 o 
  13   1  11       42.31       36.26     18.27 o 
  14   1  11       53.89       67.23     21.92 o 
  15   1  11        2.85       26.05     19.97 o 
  16   1  11      221.99      142.73     32.90 o 
  17   1  11       77.75      110.98     23.72 o 
  18   1  11       49.93       93.00     25.61 o 
  19   1  11       31.03        5.22     21.94 o 
  20   1  11       31.53       46.97     24.03 o 
  21   1  11       15.60        2.66     19.64 o 
  22   1  11       40.27       43.29     19.56 o 
  23   1  11       14.45        8.20     19.71 o 
  24   1  11        1.44       16.82     20.58 o 
 -22   2  11        3.61       -1.31     10.39 o 
 -21   2  11        9.31        1.37     12.17 o 
 -20   2  11       15.21       29.78     11.01 o 
 -19   2  11       10.93       17.06     14.96 o 
 -18   2  11       33.89       36.64     14.46 o 
 -17   2  11       15.31       27.19     16.02 o 
 -16   2  11        0.33       -6.14     17.51 o 
 -15   2  11       23.86       16.70     19.60 o 
 -14   2  11       65.93       83.64     20.09 o 
 -13   2  11       33.21       15.05     20.60 o 
 -12   2  11       44.87       30.42     18.75 o 
 -11   2  11        6.84       17.18     17.75 o 
 -10   2  11       39.73       25.58     20.24 o 
  -9   2  11       82.99       90.76     22.13 o 
  -8   2  11       55.58       27.09     21.68 o 
  -7   2  11      174.96      166.11     26.02 o 
  -6   2  11       46.75       58.68     22.04 o 
  -5   2  11      264.94      279.19     29.50 o 
  -4   2  11       35.36       33.50     19.76 o 
  -3   2  11      209.27      220.72     29.49 o 
  -2   2  11       50.37       62.12     18.60 o 
  -1   2  11      513.80      595.66     41.82 o 
   0   2  11       34.15       32.95     20.63 o 
   1   2  11      514.02      652.73     40.44 o 
   2   2  11       50.29       46.80     20.38 o 
   3   2  11      209.33      241.33     26.43 o 
   4   2  11       35.36       41.68     18.97 o 
   5   2  11      264.93      256.39     27.88 o 
   6   2  11       46.68       40.49     23.55 o 
   7   2  11      174.97      162.47     28.65 o 
   8   2  11       55.54       95.92     18.27 o 
   9   2  11       82.94       93.12     21.58 o 
  10   2  11       39.78       30.14     19.99 o 
  11   2  11        6.83       34.84     17.28 o 
  12   2  11       44.88       68.21     20.91 o 
  13   2  11       33.20       64.38     22.99 o 
  14   2  11       65.93      107.38     17.23 o 
  15   2  11       23.88       26.91     17.34 o 
  16   2  11        0.33      -13.58     19.13 o 
  17   2  11       15.32        6.82     17.05 o 
  18   2  11       33.95       35.66     21.58 o 
  19   2  11       10.93       22.05     15.07 o 
  20   2  11       15.19       10.95     17.59 o 
  21   2  11        9.29        4.27     18.33 o 
  22   2  11        3.61       -8.26     17.10 o 
 -20   3  11        0.35        3.89     12.04 o 
 -19   3  11       24.71       15.30     12.69 o 
 -18   3  11       10.12        1.44     12.65 o 
 -17   3  11       19.69       31.32     12.38 o 
 -16   3  11       39.06       13.18     16.23 o 
 -15   3  11       37.66       29.10     15.00 o 
 -14   3  11        6.20      -13.99     13.99 o 
 -13   3  11       10.34       12.70     14.30 o 
 -12   3  11       22.09       46.24     14.51 o 
 -11   3  11       46.79       45.09     19.61 o 
 -10   3  11        5.40      -15.03     15.03 o 
  -9   3  11       26.26       22.98     16.77 o 
  -8   3  11        6.92       45.71     16.18 o 
  -7   3  11       23.48       11.43     20.50 o 
  -6   3  11       41.28        9.66     19.32 o 
  -5   3  11       25.50       15.14     15.63 o 
  -4   3  11        2.13      -11.33     17.99 o 
  -3   3  11       99.25      114.45     23.34 o 
  -2   3  11       36.18       51.45     18.49 o 
  -1   3  11       71.06       43.93     21.84 o 
   0   3  11       73.17       51.65     17.39 o 
   1   3  11       71.04       73.01     19.70 o 
   2   3  11       36.21       50.34     16.71 o 
   3   3  11       99.31      108.80     24.03 o 
   4   3  11        2.15       19.70     16.41 o 
   5   3  11       25.45       25.68     14.60 o 
   6   3  11       41.25       59.59     18.78 o 
   7   3  11       23.53       39.99     19.87 o 
   8   3  11        6.92       12.05     15.48 o 
   9   3  11       26.29       50.39     17.20 o 
  10   3  11        5.37       14.04     15.70 o 
  11   3  11       46.76       52.37     20.48 o 
  12   3  11       22.04       60.06     17.68 o 
  13   3  11       10.33       -7.91     17.79 o 
  14   3  11        6.19        1.91     13.76 o 
  15   3  11       37.66        0.00     20.08 o 
  16   3  11       39.06       60.45     16.80 o 
  17   3  11       19.69        1.83     17.55 o 
  18   3  11       10.13       24.93     13.24 o 
  19   3  11       24.70       32.46     15.27 o 
  20   3  11        0.35       11.49     10.74 o 
 -17   4  11        5.00      -10.56     10.56 o 
 -16   4  11        1.66       -1.32     11.46 o 
 -15   4  11        2.56        2.70     11.34 o 
 -14   4  11       44.98       11.35     14.91 o 
 -13   4  11        0.27       21.93     10.54 o 
 -12   4  11       14.44       18.17     12.26 o 
 -11   4  11       24.19       41.71     12.79 o 
 -10   4  11       12.87        1.64     12.30 o 
  -9   4  11        6.82      -14.41     14.41 o 
  -8   4  11       27.93       47.10     11.86 o 
  -7   4  11        0.20        1.62     12.16 o 
  -6   4  11       37.13       48.05     13.34 o 
  -5   4  11        1.53       15.07     12.65 o 
  -4   4  11       60.74       33.63     15.68 o 
  -3   4  11       12.25       20.28     16.07 o 
  -2   4  11        2.72       18.74     13.72 o 
  -1   4  11       39.96       30.75     17.71 o 
   0   4  11       27.38       29.13     15.06 o 
   1   4  11       39.96       46.45     16.66 o 
   2   4  11        2.72      -10.38     15.28 o 
   3   4  11       12.27        6.83     13.85 o 
   4   4  11       60.74       45.00     17.07 o 
   5   4  11        1.54      -14.02     14.02 o 
   6   4  11       37.11       25.77     18.19 o 
   7   4  11        0.19       -5.22     11.55 o 
   8   4  11       27.90       33.90     16.22 o 
   9   4  11        6.84       -4.97     15.09 o 
  10   4  11       12.86       31.48     14.80 o 
  11   4  11       24.17        9.79     15.42 o 
  12   4  11       14.45       11.12     11.76 o 
  13   4  11        0.27       -9.23     13.03 o 
  14   4  11       44.98       40.30     14.34 o 
  15   4  11        2.56       11.47     10.80 o 
  16   4  11        1.65        5.56      8.72 o 
 -10   5  11        1.21       17.34      8.16 o 
  -9   5  11       29.85       12.59     12.94 o 
  -8   5  11       10.57        0.00      8.92 o 
  -7   5  11        4.04        5.24     11.34 o 
  -6   5  11        7.88        1.25     14.46 o 
  -5   5  11        6.90       29.20     11.04 o 
  -4   5  11       21.53       20.10     10.57 o 
  -3   5  11       14.17        5.34     10.30 o 
  -2   5  11        4.07        0.00     10.51 o 
  -1   5  11        6.56       -1.32     11.88 o 
   0   5  11        0.51       12.15     10.70 o 
   1   5  11        6.56       17.53      9.49 o 
   2   5  11        4.06       18.86      8.25 o 
   3   5  11       14.17       20.09      8.94 o 
   4   5  11       21.52       35.77     10.48 o 
   5   5  11        6.89       13.04     11.03 o 
   6   5  11        7.89       16.77     11.88 o 
   7   5  11        4.04       17.74      9.53 o 
   8   5  11       10.57       18.65     10.71 o 
   9   5  11       29.83       30.25     10.30 o 
  10   5  11        1.21       -5.83      8.70 o 
   0   0  12      261.44      246.37     37.05 o 
   1   0  12      192.66      210.94     21.17 o 
   2   0  12      312.30      271.35     24.37 o 
   3   0  12      216.44      267.73     29.84 o 
   4   0  12       72.63       80.52     19.35 o 
   5   0  12      546.04      500.76     29.75 o 
   6   0  12      151.10      160.25     20.54 o 
   7   0  12       32.55       41.15     16.37 o 
   8   0  12       10.14        6.16     17.33 o 
   9   0  12      354.60      330.50     32.90 o 
  10   0  12       43.50       36.68     15.44 o 
  11   0  12        6.93        0.66     36.49 o 
  12   0  12       45.63       14.35     18.76 o 
  13   0  12       26.66       38.54     16.62 o 
  14   0  12       35.13       25.53     23.35 o 
  15   0  12       61.45       51.98     16.08 o 
  16   0  12        7.82       16.40     19.33 o 
  17   0  12        3.06      -20.04     20.04 o 
  18   0  12        5.43        5.96     18.40 o 
  19   0  12        3.94       26.44     29.67 o 
  20   0  12       30.71       41.35     21.04 o 
  21   0  12        0.34      -20.80     20.80 o 
  22   0  12        2.09        3.10     34.48 o 
 -22   1  12        4.84        6.97      8.55 o 
 -21   1  12       17.49       -1.36     11.06 o 
 -20   1  12       27.67       38.78     11.18 o 
 -19   1  12       30.67       10.10     15.82 o 
 -18   1  12        5.87       22.36     12.91 o 
 -17   1  12       15.04       -6.09     18.28 o 
 -16   1  12      115.75       61.49     25.18 o 
 -15   1  12       27.98       60.62     21.71 o 
 -14   1  12       29.56       21.91     23.62 o 
 -13   1  12        9.44        0.00     20.46 o 
 -12   1  12      206.98      183.73     30.73 o 
 -11   1  12       32.80       38.36     22.89 o 
 -10   1  12        3.18      -21.00     21.00 o 
  -9   1  12       17.74       25.17     24.51 o 
  -8   1  12      181.96      145.84     30.23 o 
  -7   1  12       69.45        9.62     26.87 o 
  -6   1  12       96.56       87.90     26.11 o 
  -5   1  12      351.13      390.03     37.78 o 
  -4   1  12      370.88      459.05     38.20 o 
  -3   1  12      201.18      305.24     32.12 o 
  -2   1  12      102.20      116.04     26.11 o 
  -1   1  12      275.07      311.86     33.65 o 
   0   1  12       58.83       70.15     22.32 o 
   1   1  12      275.06      236.46     34.28 o 
   2   1  12      102.22      127.06     24.33 o 
   3   1  12      201.18      217.23     32.43 o 
   4   1  12      370.91      405.79     37.31 o 
   5   1  12      351.06      350.71     36.23 o 
   6   1  12       96.53      109.73     24.57 o 
   7   1  12       69.37       74.83     18.86 o 
   8   1  12      182.00      157.93     29.80 o 
   9   1  12       17.74       18.60     18.30 o 
  10   1  12        3.18       25.70     18.14 o 
  11   1  12       32.85        2.39     22.75 o 
  12   1  12      206.88      207.06     31.94 o 
  13   1  12        9.44       14.60     17.81 o 
  14   1  12       29.59       24.76     21.59 o 
  15   1  12       28.00       39.97     24.94 o 
  16   1  12      115.83      129.11     25.94 o 
  17   1  12       15.01       12.88     20.84 o 
  18   1  12        5.84        2.70     20.21 o 
  19   1  12       30.63      -10.59     23.56 o 
  20   1  12       27.63       88.19     22.11 o 
  21   1  12       17.47        2.81     25.05 o 
  22   1  12        4.84       60.60     18.60 o 
 -21   2  12        8.89       19.56      8.43 o 
 -20   2  12       28.79       -2.63     12.40 o 
 -19   2  12       18.46        9.89      8.54 o 
 -18   2  12       14.46       13.90     12.22 o 
 -17   2  12       69.30       70.38     14.31 o 
 -16   2  12       43.60       50.40     15.61 o 
 -15   2  12        1.42      -11.48     17.43 o 
 -14   2  12        1.39      -18.55     18.55 o 
 -13   2  12        4.86       -4.23     18.11 o 
 -12   2  12       45.45       34.17     21.30 o 
 -11   2  12       32.41       21.68     18.32 o 
 -10   2  12       29.71       35.19     18.41 o 
  -9   2  12       23.19       48.67     19.41 o 
  -8   2  12       24.56       13.37     20.33 o 
  -7   2  12        0.30       -6.50     16.67 o 
  -6   2  12        5.98       -8.83     20.53 o 
  -5   2  12      167.60      124.61     28.14 o 
  -4   2  12       24.71       47.87     21.05 o 
  -3   2  12       23.68        6.66     20.25 o 
  -2   2  12       58.11       53.87     21.15 o 
  -1   2  12       35.95       60.28     22.90 o 
   0   2  12      312.27      309.18     31.58 o 
   1   2  12       35.99       30.10     19.97 o 
   2   2  12       58.08       98.81     23.40 o 
   3   2  12       23.66       10.66     17.29 o 
   4   2  12       24.73       45.64     20.96 o 
   5   2  12      167.60      187.35     25.13 o 
   6   2  12        5.99        0.00     22.13 o 
   7   2  12        0.30      -15.47     18.57 o 
   8   2  12       24.59       39.81     18.92 o 
   9   2  12       23.19       13.48     18.96 o 
  10   2  12       29.74       47.09     19.48 o 
  11   2  12       32.41       42.52     21.52 o 
  12   2  12       45.51       83.25     18.47 o 
  13   2  12        4.86        8.88     20.32 o 
  14   2  12        1.39        2.23     14.57 o 
  15   2  12        1.42      -16.51     16.51 o 
  16   2  12       43.55       26.56     18.71 o 
  17   2  12       69.28       22.00     18.21 o 
  18   2  12       14.48       30.24     17.88 o 
  19   2  12       18.45       14.84     19.52 o 
  20   2  12       28.78        0.00     19.70 o 
  21   2  12        8.89      -20.68     20.68 o 
 -18   3  12        3.50       21.14      7.96 o 
 -17   3  12        9.35       13.30     10.66 o 
 -16   3  12        3.03      -11.39     13.32 o 
 -15   3  12       26.08        4.48     13.57 o 
 -14   3  12        6.02       26.98     13.33 o 
 -13   3  12       31.53       13.21     13.73 o 
 -12   3  12       27.33       24.00     16.01 o 
 -11   3  12       61.97       67.33     15.30 o 
 -10   3  12        6.16       14.58     14.98 o 
  -9   3  12       22.22       20.32     16.17 o 
  -8   3  12       30.15       -3.84     18.82 o 
  -7   3  12       39.09       62.78     20.64 o 
  -6   3  12        5.38       21.08     16.82 o 
  -5   3  12       31.86       28.99     17.36 o 
  -4   3  12       16.02       25.24     17.83 o 
  -3   3  12       72.05       38.87     22.49 o 
  -2   3  12        5.12       -1.89     17.24 o 
  -1   3  12       54.70       23.53     21.63 o 
   0   3  12       34.02       13.84     20.52 o 
   1   3  12       54.70       70.96     20.55 o 
   2   3  12        5.14       -9.79     17.67 o 
   3   3  12       72.03       95.20     22.38 o 
   4   3  12       16.01        5.92     15.86 o 
   5   3  12       31.88       23.94     16.21 o 
   6   3  12        5.38        6.04     16.49 o 
   7   3  12       39.13       51.52     17.86 o 
   8   3  12       30.17       39.60     15.53 o 
   9   3  12       22.19       25.56     18.06 o 
  10   3  12        6.15       25.36     14.60 o 
  11   3  12       61.92       60.09     16.48 o 
  12   3  12       27.34        3.83     17.14 o 
  13   3  12       31.53       22.51     16.70 o 
  14   3  12        6.02       -3.72     13.93 o 
  15   3  12       26.10       -9.03     16.65 o 
  16   3  12        3.02        0.00     14.77 o 
  17   3  12        9.34        3.32     16.77 o 
  18   3  12        3.49        1.63     13.95 o 
 -14   4  12       12.07        0.00     12.05 o 
 -13   4  12        2.09      -10.82     10.82 o 
 -12   4  12        6.36        6.67     10.20 o 
 -11   4  12        3.32       -2.78     11.01 o 
 -10   4  12       11.07        4.31     13.19 o 
  -9   4  12        7.39       13.17     11.00 o 
  -8   4  12        5.04      -15.01     15.01 o 
  -7   4  12       13.08       24.32     12.71 o 
  -6   4  12        1.64        0.00     12.58 o 
  -5   4  12       37.18       21.99     15.47 o 
  -4   4  12        0.61       -9.47     12.29 o 
  -3   4  12       14.50        6.40     15.51 o 
  -2   4  12        1.62        0.00     13.13 o 
  -1   4  12        4.29       12.90     13.42 o 
   0   4  12        0.46       -6.57     14.52 o 
   1   4  12        4.29        6.58     12.45 o 
   2   4  12        1.63      -12.95     12.95 o 
   3   4  12       14.49       19.58     13.90 o 
   4   4  12        0.60       19.39     13.26 o 
   5   4  12       37.16       22.65     13.93 o 
   6   4  12        1.64        1.65     10.56 o 
   7   4  12       13.08       26.95     10.81 o 
   8   4  12        5.04        0.00     11.48 o 
   9   4  12        7.39        7.62     10.52 o 
  10   4  12       11.06       21.04     11.33 o 
  11   4  12        3.31       -5.94     11.01 o 
  12   4  12        6.36       11.46     11.87 o 
  13   4  12        2.09      -13.58     13.58 o 
  14   4  12       12.09       13.32     10.17 o 
  -6   5  12        0.04        9.26      9.16 o 
  -5   5  12       16.24       16.47      9.67 o 
  -4   5  12        8.76        2.38     10.60 o 
  -3   5  12       22.87        6.02     10.96 o 
  -2   5  12        0.80        3.65     10.06 o 
  -1   5  12        2.98        0.00      9.34 o 
   0   5  12       15.25       18.15      9.13 o 
   1   5  12        2.99        2.44      8.99 o 
   2   5  12        0.80        1.21      8.38 o 
   3   5  12       22.88       23.86      9.37 o 
   4   5  12        8.75       -5.90     10.51 o 
   5   5  12       16.23        5.78      8.93 o 
   1   0  13        0.10      -17.65     17.65 o 
   2   0  13        4.16      -15.80     15.80 o 
   3   0  13       32.82       26.08     18.47 o 
   4   0  13      181.76      207.79     23.35 o 
   5   0  13      187.27      197.36     63.53 o 
   6   0  13      468.06      514.72     30.47 o 
   7   0  13       38.65       31.35     20.93 o 
   8   0  13        5.21       23.45     13.55 o 
   9   0  13      303.62      306.53     26.81 o 
  10   0  13       23.59       19.74     17.41 o 
  11   0  13       13.01        4.21     14.87 o 
  12   0  13       37.25       20.68     17.76 o 
  13   0  13        2.74      -15.29     18.72 o 
  14   0  13        2.50        4.97     18.63 o 
  15   0  13        0.87       -1.39     17.45 o 
  16   0  13        0.15       24.56     21.00 o 
  17   0  13      133.48      158.44     42.00 o 
  18   0  13       12.00        6.35     17.11 o 
  19   0  13       26.84        0.32     21.83 o 
  20   0  13        1.48        3.65     23.78 o 
  21   0  13        4.83       21.95     22.73 o 
 -20   1  13       43.27        8.07     11.63 o 
 -19   1  13       47.52       14.27     11.83 o 
 -18   1  13        6.39      -14.68     14.68 o 
 -17   1  13       62.80       17.82     16.37 o 
 -16   1  13       10.31       -1.84     14.54 o 
 -15   1  13       19.65       21.48     16.52 o 
 -14   1  13       17.76       10.53     17.15 o 
 -13   1  13        5.23       26.98     19.98 o 
 -12   1  13        0.78      -21.25     21.25 o 
 -11   1  13       53.44       63.95     20.27 o 
 -10   1  13       47.17       52.97     21.84 o 
  -9   1  13      143.98      128.67     29.14 o 
  -8   1  13       90.47       54.40     27.36 o 
  -7   1  13       24.07       36.26     20.40 o 
  -6   1  13       32.12       41.58     25.21 o 
  -5   1  13       69.74       56.66     23.39 o 
  -4   1  13       21.01       28.06     23.45 o 
  -3   1  13       25.16      -15.19     27.73 o 
  -2   1  13       33.57       42.81     22.07 o 
  -1   1  13       77.59       67.57     24.94 o 
   0   1  13        0.41        2.61     17.30 o 
   1   1  13       77.61       84.04     24.66 o 
   2   1  13       33.59       22.25     20.32 o 
   3   1  13       25.11       39.37     19.84 o 
   4   1  13       21.01        0.00     19.04 o 
   5   1  13       69.72       56.62     24.85 o 
   6   1  13       32.08       22.11     23.04 o 
   7   1  13       24.09       32.02     22.78 o 
   8   1  13       90.51       96.68     24.02 o 
   9   1  13      144.00      131.93     25.79 o 
  10   1  13       47.22       82.40     18.90 o 
  11   1  13       53.45       55.21     22.66 o 
  12   1  13        0.79      -24.26     24.26 o 
  13   1  13        5.24      -23.81     23.81 o 
  14   1  13       17.76       30.50     23.35 o 
  15   1  13       19.66       23.17     20.47 o 
  16   1  13       10.32       17.95     19.00 o 
  17   1  13       62.77       98.58     22.25 o 
  18   1  13        6.41      -21.06     21.82 o 
  19   1  13       47.49       74.20     23.16 o 
  20   1  13       43.24        8.08     24.95 o 
 -19   2  13        5.59        4.43      8.96 o 
 -18   2  13        1.81       -9.84     11.21 o 
 -17   2  13       11.97      -10.84     11.87 o 
 -16   2  13       31.35       28.17     12.13 o 
 -15   2  13       28.85       17.62     12.98 o 
 -14   2  13       21.61       22.35     14.08 o 
 -13   2  13       51.05       52.81     15.31 o 
 -12   2  13       57.78       36.45     18.33 o 
 -11   2  13       57.63       50.02     15.58 o 
 -10   2  13       30.50       22.68     20.83 o 
  -9   2  13        6.22       23.47     17.90 o 
  -8   2  13       25.09      -21.33     21.33 o 
  -7   2  13       18.38       11.11     17.83 o 
  -6   2  13        1.20      -22.47     22.47 o 
  -5   2  13        4.48        6.72     15.07 o 
  -4   2  13       11.58      -13.36     18.26 o 
  -3   2  13       30.85       45.14     22.29 o 
  -2   2  13       28.13        4.44     21.05 o 
  -1   2  13       21.68       18.06     21.67 o 
   0   2  13        4.34      -20.58     20.58 o 
   1   2  13       21.68       29.45     18.61 o 
   2   2  13       28.15       38.49     18.28 o 
   3   2  13       30.86       33.88     22.31 o 
   4   2  13       11.56       -2.18     19.68 o 
   5   2  13        4.48        2.16     18.41 o 
   6   2  13        1.19        4.55     16.86 o 
   7   2  13       18.41      -11.34     20.05 o 
   8   2  13       25.12       40.47     18.17 o 
   9   2  13        6.21        6.18      1.65 o 
  10   2  13       30.48       62.48     17.92 o 
  11   2  13       57.56       55.36     19.66 o 
  12   2  13       57.76       59.51     21.96 o 
  13   2  13       51.00       24.04     19.92 o 
  14   2  13       21.61       36.74     19.70 o 
  15   2  13       28.88       23.47     16.42 o 
  16   2  13       31.38       21.11     17.63 o 
  17   2  13       11.98       18.66     17.09 o 
  18   2  13        1.82        6.00     16.89 o 
  19   2  13        5.58      -19.30     19.30 o 
 -16   3  13       19.37       12.82     10.27 o 
 -15   3  13       23.60       20.10      9.99 o 
 -14   3  13       19.38        5.32     10.13 o 
 -13   3  13       40.01       -5.61     16.01 o 
 -12   3  13       52.89       32.76     12.93 o 
 -11   3  13       43.11       46.66     12.68 o 
 -10   3  13       24.72       29.16     13.09 o 
  -9   3  13        4.93       -5.05     11.14 o 
  -8   3  13       18.20       -1.63     16.18 o 
  -7   3  13       20.44       15.84     15.84 o 
  -6   3  13        5.92       21.59     13.22 o 
  -5   3  13       78.03       73.05     19.36 o 
  -4   3  13       78.43       48.10     20.38 o 
  -3   3  13        1.57        5.59     14.10 o 
  -2   3  13       64.35       56.47     18.47 o 
  -1   3  13       44.44       30.29     18.86 o 
   0   3  13       79.54       20.86     21.29 o 
   1   3  13       44.40       24.74     21.12 o 
   2   3  13       64.42       30.67     17.25 o 
   3   3  13        1.58       20.99     14.63 o 
   4   3  13       78.38       78.23     20.82 o 
   5   3  13       78.08       76.08     21.20 o 
   6   3  13        5.93       -5.73     17.00 o 
   7   3  13       20.45        0.00     16.69 o 
   8   3  13       18.20       12.98     16.51 o 
   9   3  13        4.92      -14.74     15.51 o 
  10   3  13       24.70       27.31     16.35 o 
  11   3  13       43.12       -5.39     17.24 o 
  12   3  13       52.87       75.32     14.34 o 
  13   3  13       40.02       34.27     15.89 o 
  14   3  13       19.40       15.00     11.21 o 
  15   3  13       23.59       21.15     12.60 o 
  16   3  13       19.38       17.31     12.63 o 
 -11   4  13        7.18        2.34      9.23 o 
 -10   4  13        2.72        8.50      8.50 o 
  -9   4  13        1.02       -1.29      9.16 o 
  -8   4  13        6.20       -1.34     11.40 o 
  -7   4  13        1.31       13.37      6.24 o 
  -6   4  13       12.08        9.60      9.60 o 
  -5   4  13        2.23       13.93     10.55 o 
  -4   4  13        0.16        0.00     10.94 o 
  -3   4  13        0.02       10.01     10.58 o 
  -2   4  13       21.74       17.31     12.31 o 
  -1   4  13        0.07      -11.42     11.42 o 
   0   4  13       22.60       33.72     12.94 o 
   1   4  13        0.07      -11.79     12.23 o 
   2   4  13       21.74       38.20     13.65 o 
   3   4  13        0.02      -11.69     11.69 o 
   4   4  13        0.16        0.00     13.85 o 
   5   4  13        2.23       -2.95      9.85 o 
   6   4  13       12.07        8.54      9.92 o 
   7   4  13        1.31        0.00     11.44 o 
   8   4  13        6.20       -2.74     10.08 o 
   9   4  13        1.02       20.38     11.77 o 
  10   4  13        2.73        5.36      8.42 o 
  11   4  13        7.18       14.25      8.30 o 
   0   0  14      271.17      307.68     46.43 o 
   1   0  14       19.17       51.56     16.69 o 
   2   0  14       85.63       73.32     20.52 o 
   3   0  14       11.73       22.54     18.03 o 
   4   0  14       23.49       10.45     19.94 o 
   5   0  14       12.61       18.29     18.29 o 
   6   0  14       48.05       89.47     26.76 o 
   7   0  14        3.67       19.99     17.32 o 
   8   0  14       20.01       20.89     17.49 o 
   9   0  14       19.34       17.43     19.31 o 
  10   0  14       32.07       34.54     17.35 o 
  11   0  14       31.35       48.94     28.67 o 
  12   0  14        3.98       -4.32     18.82 o 
  13   0  14        0.09       18.63     14.42 o 
  14   0  14       19.55       36.57     19.37 o 
  15   0  14        9.05       -1.03     19.97 o 
  16   0  14        0.15       -3.06     14.81 o 
  17   0  14        1.33        0.92     18.17 o 
  18   0  14        3.12       51.91     16.64 o 
 -18   1  14        5.10        7.63      7.13 o 
 -17   1  14        1.46        2.51     10.16 o 
 -16   1  14       40.08       38.10     11.35 o 
 -15   1  14       25.36       -4.59     13.63 o 
 -14   1  14       15.87       18.35     11.51 o 
 -13   1  14        5.68        7.25     13.01 o 
 -12   1  14       37.46       21.50     17.81 o 
 -11   1  14       10.82        4.24     17.17 o 
 -10   1  14        0.19       19.94     16.58 o 
  -9   1  14       30.70       34.77     19.17 o 
  -8   1  14       50.90       55.17     20.99 o 
  -7   1  14       26.84       22.16     23.84 o 
  -6   1  14       12.74       30.13     21.43 o 
  -5   1  14       24.49       32.95     21.68 o 
  -4   1  14       48.23       41.11     23.27 o 
  -3   1  14        2.27        2.44     18.05 o 
  -2   1  14       20.53       25.88     20.64 o 
  -1   1  14        0.29        7.73     18.54 o 
   0   1  14       29.59       -5.25     19.77 o 
   1   1  14        0.29       23.10     17.25 o 
   2   1  14       20.53       20.52     22.05 o 
   3   1  14        2.27        5.17     21.27 o 
   4   1  14       48.26       53.56     21.36 o 
   5   1  14       24.49       27.95     17.55 o 
   6   1  14       12.73       -7.63     20.25 o 
   7   1  14       26.85       30.33     20.51 o 
   8   1  14       50.89       32.94     26.42 o 
   9   1  14       30.73       12.54     22.03 o 
  10   1  14        0.19      -12.58     21.60 o 
  11   1  14       10.84       37.75     17.94 o 
  12   1  14       37.44       17.55     24.63 o 
  13   1  14        5.68      -18.70     18.70 o 
  14   1  14       15.84       15.03     24.55 o 
  15   1  14       25.36       50.20     19.84 o 
  16   1  14       40.04       15.09     21.33 o 
  17   1  14        1.46       10.09     20.17 o 
  18   1  14        5.09      -12.64     21.61 o 
 -16   2  14        1.93        5.79      7.89 o 
 -15   2  14       18.95        7.53      9.77 o 
 -14   2  14        8.08       -2.74     11.88 o 
 -13   2  14       31.55        4.46     13.23 o 
 -12   2  14       24.49       -4.71     16.18 o 
 -11   2  14       26.37       28.57     12.24 o 
 -10   2  14       43.47       15.87     15.32 o 
  -9   2  14       11.69       -9.31     15.14 o 
  -8   2  14        2.35       -1.85     14.73 o 
  -7   2  14        0.49      -17.35     17.35 o 
  -6   2  14        1.16        2.00     16.01 o 
  -5   2  14        6.82       18.81     14.91 o 
  -4   2  14       41.13       16.92     19.52 o 
  -3   2  14       36.30        8.63     22.52 o 
  -2   2  14       67.13       45.43     24.05 o 
  -1   2  14       67.78       37.03     23.05 o 
   0   2  14       26.72       45.85     18.24 o 
   1   2  14       67.80       45.91     23.70 o 
   2   2  14       67.18       39.42     21.43 o 
   3   2  14       36.34       41.66     17.89 o 
   4   2  14       41.12       26.23     19.92 o 
   5   2  14        6.82       19.68     15.61 o 
   6   2  14        1.16       -6.63     17.99 o 
   7   2  14        0.49       -8.60     17.90 o 
   8   2  14        2.35        6.37     16.17 o 
   9   2  14       11.69       34.04     16.24 o 
  10   2  14       43.46       35.76     17.77 o 
  11   2  14       26.38       12.42     16.84 o 
  12   2  14       24.50       14.27     18.16 o 
  13   2  14       31.54       12.21     18.53 o 
  14   2  14        8.06       -3.99     15.96 o 
  15   2  14       18.97        9.86     15.70 o 
  16   2  14        1.93        1.93     13.49 o 
 -13   3  14        9.08        5.69      8.81 o 
 -12   3  14        7.78        1.24      9.97 o 
 -11   3  14        1.61       12.89      9.27 o 
 -10   3  14        7.54       -1.28     10.94 o 
  -9   3  14        5.56        2.86      9.96 o 
  -8   3  14        2.61       -2.88     11.22 o 
  -7   3  14        1.16        7.53     10.39 o 
  -6   3  14        8.29        6.27     11.92 o 
  -5   3  14       13.30        7.95     11.68 o 
  -4   3  14       31.14       31.03     15.01 o 
  -3   3  14        9.82       16.73     15.53 o 
  -2   3  14        3.15       -5.04     14.59 o 
  -1   3  14       37.16       40.83     14.43 o 
   0   3  14       94.62       89.29     16.69 o 
   1   3  14       37.17       24.24     16.58 o 
   2   3  14        3.15       10.33     13.36 o 
   3   3  14        9.81       17.38     12.41 o 
   4   3  14       31.18       12.13     16.01 o 
   5   3  14       13.27        8.51     13.89 o 
   6   3  14        8.30       32.46     12.64 o 
   7   3  14        1.16       20.25      8.20 o 
   8   3  14        2.60       11.75     13.72 o 
   9   3  14        5.54       14.76     11.74 o 
  10   3  14        7.53       17.83     11.83 o 
  11   3  14        1.60      -12.76     14.38 o 
  12   3  14        7.78       20.08      9.40 o 
  13   3  14        9.08       21.13     11.32 o 
  -6   4  14       10.03        4.56      8.29 o 
  -5   4  14        9.19       20.01      8.99 o 
  -4   4  14        4.28       13.19      7.70 o 
  -3   4  14        4.53       -3.71     10.57 o 
  -2   4  14       11.80       -1.26      8.46 o 
  -1   4  14        2.16       11.24      8.45 o 
   0   4  14        4.20       11.33      8.52 o 
   1   4  14        2.17       18.97      8.55 o 
   2   4  14       11.79       -1.28      9.71 o 
   3   4  14        4.53        1.27     11.63 o 
   4   4  14        4.28       -1.26     11.04 o 
   5   4  14        9.19        0.00     10.09 o 
   6   4  14       10.04       -7.44     11.33 o 
   1   0  15       24.11       31.29     19.55 o 
   2   0  15        0.26       -4.39     17.90 o 
   3   0  15      113.03      121.22     19.37 o 
   4   0  15       36.38       12.53     20.90 o 
   5   0  15       13.60       -8.07     37.77 o 
   6   0  15       28.09       16.69     19.50 o 
   7   0  15        0.02       12.54     20.91 o 
   8   0  15       26.16       33.99     34.84 o 
   9   0  15       19.14       20.83     30.80 o 
  10   0  15        2.63      -18.15     23.86 o 
  11   0  15        5.46       11.23     14.39 o 
  12   0  15        0.08      -16.64     16.64 o 
  13   0  15        0.09        4.34     16.44 o 
  14   0  15        6.50       11.99     35.46 o 
  15   0  15       32.52       44.79     19.25 o 
  16   0  15        0.18        6.59     23.54 o 
 -15   1  15        0.56       -9.35      9.35 o 
 -14   1  15        2.78        0.00     10.10 o 
 -13   1  15       11.37        6.82     11.45 o 
 -12   1  15        4.18        8.87      9.59 o 
 -11   1  15        8.60       12.80     10.59 o 
 -10   1  15       58.84       10.37     16.94 o 
  -9   1  15       28.86       25.84     15.73 o 
  -8   1  15        6.99       17.48     14.67 o 
  -7   1  15       10.03       22.43     14.10 o 
  -6   1  15       29.79       25.65     17.32 o 
  -5   1  15       31.44       22.08     19.25 o 
  -4   1  15        7.59       29.42     17.76 o 
  -3   1  15        6.09       16.24     17.25 o 
  -2   1  15        1.29       30.61     17.34 o 
  -1   1  15       51.30       54.60     22.26 o 
   0   1  15       30.37       26.38     19.32 o 
   1   1  15       51.30       33.57     21.50 o 
   2   1  15        1.29       14.42     15.73 o 
   3   1  15        6.09       33.69     14.89 o 
   4   1  15        7.59       50.56     17.11 o 
   5   1  15       31.42       19.25     20.79 o 
   6   1  15       29.78       38.26     18.23 o 
   7   1  15       10.03       -9.48     19.71 o 
   8   1  15        6.99       26.23     18.14 o 
   9   1  15       28.85        0.00     20.92 o 
  10   1  15       58.87       54.18     22.14 o 
  11   1  15        8.61      -11.75     20.05 o 
  12   1  15        4.18       16.45     17.36 o 
  13   1  15       11.39      -13.88     19.83 o 
  14   1  15        2.78        2.36     17.23 o 
  15   1  15        0.57       37.07     13.49 o 
 -13   2  15        0.31        2.26      8.41 o 
 -12   2  15        5.16        0.00      9.91 o 
 -11   2  15       17.10       13.04      9.96 o 
 -10   2  15       11.38        9.73     10.39 o 
  -9   2  15        3.27      -10.31     11.89 o 
  -8   2  15       14.91       -1.53     13.14 o 
  -7   2  15        6.16       17.96     11.81 o 
  -6   2  15        2.28       -6.80     11.91 o 
  -5   2  15        9.12      -15.62     15.62 o 
  -4   2  15       23.98       50.39     12.14 o 
  -3   2  15        8.28       10.97     13.44 o 
  -2   2  15        0.69        3.68     11.62 o 
  -1   2  15        2.83       32.31     15.96 o 
   0   2  15       34.67       24.91     16.34 o 
   1   2  15        2.83        0.00     15.85 o 
   2   2  15        0.69        5.83     16.08 o 
   3   2  15        8.27       27.27     14.64 o 
   4   2  15       23.97       13.75     13.75 o 
   5   2  15        9.12       48.50     13.60 o 
   6   2  15        2.29       -5.83     12.05 o 
   7   2  15        6.15      -15.47     16.04 o 
   8   2  15       14.90       30.50     10.10 o 
   9   2  15        3.28       -3.83     13.51 o 
  10   2  15       11.38       -5.52     13.34 o 
  11   2  15       17.10       12.95     15.71 o 
  12   2  15        5.16       -9.03     12.72 o 
  13   2  15        0.31       -1.78     15.03 o 
  -9   3  15       14.50        7.92      9.24 o 
  -8   3  15        1.89       27.23      9.04 o 
  -7   3  15        6.64        1.25      9.64 o 
  -6   3  15       13.91        1.30      9.98 o 
  -5   3  15        4.41      -10.51     11.01 o 
  -4   3  15        3.04       -1.41     11.39 o 
  -3   3  15       19.63        5.54     13.04 o 
  -2   3  15       40.72       40.97     10.92 o 
  -1   3  15        4.83      -13.30     13.30 o 
   0   3  15        4.83       23.20     13.19 o 
   1   3  15        4.83       21.96     13.71 o 
   2   3  15       40.72       24.97     12.90 o 
   3   3  15       19.62       -5.88     13.71 o 
   4   3  15        3.05       -4.45      9.87 o 
   5   3  15        4.40      -13.88     13.88 o 
   6   3  15       13.93       -4.33     11.50 o 
   7   3  15        6.63       10.09     12.35 o 
   8   3  15        1.88       -8.56     11.01 o 
   9   3  15       14.49        5.55     11.73 o 
   0   0  16       25.51       30.00     20.39 o 
   1   0  16        3.83       -4.02     14.06 o 
   2   0  16       12.79        9.34     13.00 o 
   3   0  16        1.31       -3.67     12.45 o 
   4   0  16        7.95        3.22     13.69 o 
   5   0  16        0.23       16.97     14.16 o 
   6   0  16       14.99       42.92     10.50 o 
   7   0  16        7.22        6.85     18.39 o 
   8   0  16       39.26       31.64     15.37 o 
   9   0  16        0.34        7.59     13.86 o 
  10   0  16       37.01       13.81     15.30 o 
  11   0  16        4.42       30.87     51.97 o 
  12   0  16      141.50      130.51     20.05 o 
 -11   1  16       18.81       -8.19     10.64 o 
 -10   1  16        4.26        1.28      9.36 o 
  -9   1  16        9.88       12.25      9.18 o 
  -8   1  16        1.15       26.09      8.70 o 
  -7   1  16        6.09       -6.23     14.24 o 
  -6   1  16        3.41      -14.86     14.86 o 
  -5   1  16        2.46       20.37     14.54 o 
  -4   1  16        5.59      -16.64     16.64 o 
  -3   1  16        8.10        3.65     16.40 o 
  -2   1  16       55.36       45.40     18.46 o 
  -1   1  16       30.12       50.25     15.85 o 
   0   1  16        4.20       13.80     16.16 o 
   1   1  16       30.12        8.00     18.79 o 
   2   1  16       55.33        4.03     19.96 o 
   3   1  16        8.10       -4.05     16.37 o 
   4   1  16        5.59      -19.60     19.60 o 
   5   1  16        2.45      -12.27     13.27 o 
   6   1  16        3.42        0.00     18.16 o 
   7   1  16        6.09       10.25     17.36 o 
   8   1  16        1.15      -10.31     15.18 o 
   9   1  16        9.86       -8.24     16.85 o 
  10   1  16        4.26        6.22     15.43 o 
  11   1  16       18.79       16.26     17.55 o 
  -9   2  16        9.56        4.52      9.75 o 
  -8   2  16       22.78        3.56     11.43 o 
  -7   2  16        3.15        2.53      8.84 o 
  -6   2  16        3.00        7.90     11.55 o 
  -5   2  16       19.56       10.99      9.71 o 
  -4   2  16       12.60        9.88     11.61 o 
  -3   2  16        4.35        4.43     11.63 o 
  -2   2  16       28.60       -1.43     13.13 o 
  -1   2  16        1.48        4.68     11.55 o 
   0   2  16       17.98       18.76     13.25 o 
   1   2  16        1.48        0.00     14.48 o 
   2   2  16       28.61       28.71     13.52 o 
   3   2  16        4.34       28.95     12.49 o 
   4   2  16       12.60        8.06     14.14 o 
   5   2  16       19.57        6.50     12.24 o 
   6   2  16        3.00       24.22     10.76 o 
   7   2  16        3.16       -4.86     12.68 o 
   8   2  16       22.77       -4.78     14.34 o 
   9   2  16        9.56       15.89      9.21 o 
   1   0  17       35.00       11.69     11.47 o 
   2   0  17        0.10       -3.74      9.73 o 
   3   0  17        0.19       -0.70      9.03 o 
   4   0  17        1.26       -2.69     14.17 o 
   5   0  17        1.18        2.93     10.92 o 
   6   0  17        0.03       -1.81     11.03 o 
   7   0  17        0.64       -9.97     14.79 o 
  -5   1  17        6.74       -1.24      9.53 o 
  -4   1  17        1.64        7.82      9.00 o 
  -3   1  17       14.62       -5.46     10.18 o 
  -2   1  17        5.38       11.25     11.12 o 
  -1   1  17       29.63       37.87     12.58 o 
   0   1  17        9.99       22.44     10.73 o 
   1   1  17       29.63       16.88     13.93 o 
   2   1  17        5.38       -6.30     11.72 o 
   3   1  17       14.62      -13.60     13.60 o 
   4   1  17        1.64        1.61     12.53 o 
   5   1  17        6.74       -1.61     13.59 o 
                                                 
